# Supplementary material for: Divergent Outcomes of Direct Conspecific Pathogen Strain Interaction and Plant Co-Infection Suggest Consequences for Disease Dynamics
Source: Microbiol Spectr. 2023 Feb 7;11(2):e04443-22. doi: 10.1128/spectrum.04443-22 (PMC10101009; doi:10.1128/spectrum.04443-22)
Supplement: Supplemental file 2 — Tables S1-S4. Download spectrum.04443-22-s0002.xlsx, XLSX file, 0.3 MB [file spectrum.04443-22-s0002.xlsx]

## Sheet: Table S1
Supplementary Table S1: Strains included in either in vitro or for plant pairwise interaction experiments.
Name of strain	Growth (in vitro) experiment	Plant infection experiment
3A51	＋	＋
3K8	＋	＋
1P35	＋	＋
3021	＋	＋
3R39	＋	＋
3W3	＋	＋
1O40	＋	＋
3W21	＋	＋
1F11	＋	＋
1R15	＋	＋
2Z1	＋	＋
2P5	＋	＋
1G30	＋	＋
1S10	＋	＋
1𝖤52	no	＋

## Sheet: Table S2
Supplementary Table S2: Strain pairs created for either in vitro or for plant pairwise interaction experiments.
Paired strains (separated by "_")	Growth (in vitro) experiment	Plant infection experiment
3A51_1P35	＋	＋
3A51_1R15	＋	＋
3A51_2Z1	＋	＋
3A51_3K8	＋	＋
3W3_3A51	＋	＋
3A51_ 2P5	＋	＋
3A51_1G30	＋	＋
3A51_1S10	＋	＋
1R15_ 3K8	＋	＋
1P35_1F11	＋	＋
1P35_1R15	＋	＋
1P35_2P5	＋	＋
1P35_2Z1	＋	＋
1P35_3O21	＋	＋
1P35_1G30	＋	＋
3W3_1P35	＋	＋
1F11_3O21	＋	＋
3O21_1G30	＋	＋
1R15_3O21	＋	＋
2P5_3O21	＋	＋
3O21_2Z1	＋	＋
3R39_3O21	＋	＋
3R39_1G30	＋	＋
3R39_ 1R15	＋	＋
3R39_ 2Z1	＋	＋
3W3_3R39	＋	＋
3W3_3W21	＋	＋
3W3_1F11	＋	＋
3W3_1G30	＋	＋
3W3_1R15	＋	＋
3W3_2Z1	＋	＋
1O40_1R15	＋	＋
3W21_1R15	＋	＋
1R15_1F11	＋	＋
1F11_1S10	＋	＋
1R15_2Z1	＋	＋
1R15_ 1G30	＋	＋
1R15_2P5	＋	＋
1S10_1R15	＋	＋
1S10_ 2Z1	＋	＋
2P5_2Z1	＋	＋
1G30_ 2Z1	＋	＋
1S10_ 2P5	＋	＋
2P5_1G30	＋	＋
1P35_3R39	＋	＋
1S10_1G30	＋	＋
1F11_3A51	＋	＋
1S10_3K8	＋	＋
3W21_1P35	＋	＋
1O40_2P5	＋	＋
3W3_1S10	＋	＋
1F11_2P5	＋	＋
3A51_3O21	＋	＋
3W3_3O21	＋	＋
1O40_1F11	＋	＋
1S10_1O40	＋	＋
3R39_ 3W21	＋	＋
3W3_2P5	＋	＋
3W21_1G30	＋	＋
3R39_3A51	＋	＋
3R39-2P5	＋	＋
1O40_3O21	＋	＋
3W3_1O40	＋	＋
1S10_3R39	＋	＋
1O40_2Z1	＋	＋
1O40_3A51	＋	＋
3K8_2P5	＋	＋
3K8_2Z1	＋	＋
1P35_3K8	＋	＋
3O21_3K8	＋	＋
3W3_3K8	＋	＋
3K8_3R39	＋	＋
1S10_3O21	＋	＋
1S10_1P35	＋	＋
1O40_1P35	＋	＋
1O40_1G30	＋	＋
3W21_3O21	＋	＋
3R39_1F11	＋	＋
1O40_3R39	＋	＋
1F11_1G30	＋	＋
1F11_2Z1	＋	＋
3W21_1O40	＋	＋
1S10_3W21	＋	＋
3W21_2Z1	＋	＋
3W21_2P5	＋	＋
3W21_3A51	＋	＋
1O40_3K8	＋	＋
1G30_3K8	＋	＋
1F11_3K8	＋	＋
3W21_1F11	＋	＋
3W21_3K8	＋	＋
1E52_1F11	−	＋
1E52_3A51	−	＋
1E52_1S10	−	＋
1E52_3W3	−	＋
1E52_3W21	−	＋
1E52_1G30	−	＋
1E52_3K8	−	＋
1E52_1O40	−	＋
1E52_2P5	−	＋
1E52_2Z1	−	＋
1E52_3R39	−	＋
1E52_1P35	−	＋
1E52_1R15	−	＋
1E52_3O21	−	＋

## Sheet: Table S3
Supplementary Table S3: Optical density (OD) measurements and estimates of growth metrics.
Day of measurement post-inoculation	Replicate	Strain	Optical density (OD)	Estimated generation time	Maximum specific growth rate
1	1	3A51	0.028	1.51649	0.454997
2	1	3A51	0.039	1.51649	0.454997
3	1	3A51	0.049	1.51649	0.454997
4	1	3A51	0.064	1.51649	0.454997
5	1	3A51	0.078	1.51649	0.454997
6	1	3A51	0.081	1.51649	0.454997
7	1	3A51	0.092	1.51649	0.454997
8	1	3A51	0.107	1.51649	0.454997
9	1	3A51	0.103	1.51649	0.454997
10	1	3A51	0.125	1.51649	0.454997
11	1	3A51	0.132	1.51649	0.454997
1	2	3A51	0.059	1.9257	0.358312
2	2	3A51	0.044	1.9257	0.358312
3	2	3A51	0.054	1.9257	0.358312
4	2	3A51	0.059	1.9257	0.358312
5	2	3A51	0.068	1.9257	0.358312
6	2	3A51	0.07	1.9257	0.358312
7	2	3A51	0.078	1.9257	0.358312
8	2	3A51	0.089	1.9257	0.358312
9	2	3A51	0.093	1.9257	0.358312
10	2	3A51	0.106	1.9257	0.358312
11	2	3A51	0.111	1.9257	0.358312
1	3	3A51	0.056	1.34912	0.511446
2	3	3A51	0.044	1.34912	0.511446
3	3	3A51	0.05	1.34912	0.511446
4	3	3A51	0.052	1.34912	0.511446
5	3	3A51	0.063	1.34912	0.511446
6	3	3A51	0.066	1.34912	0.511446
7	3	3A51	0.077	1.34912	0.511446
8	3	3A51	0.092	1.34912	0.511446
9	3	3A51	0.095	1.34912	0.511446
10	3	3A51	0.107	1.34912	0.511446
11	3	3A51	0.113	1.34912	0.511446
1	4	3A51	0.058	1.65714	0.416379
2	4	3A51	0.047	1.65714	0.416379
3	4	3A51	0.057	1.65714	0.416379
4	4	3A51	0.068	1.65714	0.416379
5	4	3A51	0.075	1.65714	0.416379
6	4	3A51	0.084	1.65714	0.416379
7	4	3A51	0.09	1.65714	0.416379
8	4	3A51	0.113	1.65714	0.416379
9	4	3A51	0.114	1.65714	0.416379
10	4	3A51	0.131	1.65714	0.416379
11	4	3A51	0.144	1.65714	0.416379
1	5	3A51	0.029	2.02842	0.340166
2	5	3A51	0.047	2.02842	0.340166
3	5	3A51	0.056	2.02842	0.340166
4	5	3A51	0.069	2.02842	0.340166
5	5	3A51	0.079	2.02842	0.340166
6	5	3A51	0.081	2.02842	0.340166
7	5	3A51	0.095	2.02842	0.340166
8	5	3A51	0.132	2.02842	0.340166
9	5	3A51	0.123	2.02842	0.340166
10	5	3A51	0.15	2.02842	0.340166
11	5	3A51	0.172	2.02842	0.340166
1	1	3K8	0.139	0.978177	0.705394
2	1	3K8	0.147	0.978177	0.705394
3	1	3K8	0.167	0.978177	0.705394
4	1	3K8	0.192	0.978177	0.705394
5	1	3K8	0.216	0.978177	0.705394
6	1	3K8	0.245	0.978177	0.705394
7	1	3K8	0.278	0.978177	0.705394
8	1	3K8	0.312	0.978177	0.705394
9	1	3K8	0.341	0.978177	0.705394
10	1	3K8	0.335	0.978177	0.705394
11	1	3K8	0.333	0.978177	0.705394
1	2	3K8	0.158	1.10146	0.62644
2	2	3K8	0.157	1.10146	0.62644
3	2	3K8	0.185	1.10146	0.62644
4	2	3K8	0.192	1.10146	0.62644
5	2	3K8	0.214	1.10146	0.62644
6	2	3K8	0.238	1.10146	0.62644
7	2	3K8	0.27	1.10146	0.62644
8	2	3K8	0.299	1.10146	0.62644
9	2	3K8	0.335	1.10146	0.62644
10	2	3K8	0.347	1.10146	0.62644
11	2	3K8	0.349	1.10146	0.62644
1	3	3K8	0.161	1.10398	0.62501
2	3	3K8	0.164	1.10398	0.62501
3	3	3K8	0.183	1.10398	0.62501
4	3	3K8	0.199	1.10398	0.62501
5	3	3K8	0.223	1.10398	0.62501
6	3	3K8	0.248	1.10398	0.62501
7	3	3K8	0.279	1.10398	0.62501
8	3	3K8	0.308	1.10398	0.62501
9	3	3K8	0.338	1.10398	0.62501
10	3	3K8	0.359	1.10398	0.62501
11	3	3K8	0.358	1.10398	0.62501
1	4	3K8	0.147	1.21764	0.566672
2	4	3K8	0.155	1.21764	0.566672
3	4	3K8	0.174	1.21764	0.566672
4	4	3K8	0.192	1.21764	0.566672
5	4	3K8	0.216	1.21764	0.566672
6	4	3K8	0.24	1.21764	0.566672
7	4	3K8	0.269	1.21764	0.566672
8	4	3K8	0.305	1.21764	0.566672
9	4	3K8	0.335	1.21764	0.566672
10	4	3K8	0.361	1.21764	0.566672
11	4	3K8	0.363	1.21764	0.566672
1	5	3K8	0.132	1.11333	0.619761
2	5	3K8	0.147	1.11333	0.619761
3	5	3K8	0.168	1.11333	0.619761
4	5	3K8	0.191	1.11333	0.619761
5	5	3K8	0.213	1.11333	0.619761
6	5	3K8	0.241	1.11333	0.619761
7	5	3K8	0.273	1.11333	0.619761
8	5	3K8	0.305	1.11333	0.619761
9	5	3K8	0.338	1.11333	0.619761
10	5	3K8	0.337	1.11333	0.619761
11	5	3K8	0.337	1.11333	0.619761
1	1	1P35	0.037	1.78387	0.3868
2	1	1P35	0.032	1.78387	0.3868
3	1	1P35	0.061	1.78387	0.3868
4	1	1P35	0.085	1.78387	0.3868
5	1	1P35	0.094	1.78387	0.3868
6	1	1P35	0.101	1.78387	0.3868
7	1	1P35	0.107	1.78387	0.3868
8	1	1P35	0.12	1.78387	0.3868
9	1	1P35	0.134	1.78387	0.3868
10	1	1P35	0.155	1.78387	0.3868
11	1	1P35	0.17	1.78387	0.3868
1	2	1P35	0.05	1.26188	0.546802
2	2	1P35	0.032	1.26188	0.546802
3	2	1P35	0.052	1.26188	0.546802
4	2	1P35	0.076	1.26188	0.546802
5	2	1P35	0.097	1.26188	0.546802
6	2	1P35	0.123	1.26188	0.546802
7	2	1P35	0.144	1.26188	0.546802
8	2	1P35	0.163	1.26188	0.546802
9	2	1P35	0.191	1.26188	0.546802
10	2	1P35	0.2	1.26188	0.546802
11	2	1P35	0.219	1.26188	0.546802
1	3	1P35	0.051	1.54397	0.446901
2	3	1P35	0.035	1.54397	0.446901
3	3	1P35	0.051	1.54397	0.446901
4	3	1P35	0.064	1.54397	0.446901
5	3	1P35	0.077	1.54397	0.446901
6	3	1P35	0.087	1.54397	0.446901
7	3	1P35	0.094	1.54397	0.446901
8	3	1P35	0.103	1.54397	0.446901
9	3	1P35	0.113	1.54397	0.446901
10	3	1P35	0.122	1.54397	0.446901
11	3	1P35	0.133	1.54397	0.446901
1	4	1P35	0.054	2.0742	0.332658
2	4	1P35	0.042	2.0742	0.332658
3	4	1P35	0.058	2.0742	0.332658
4	4	1P35	0.066	2.0742	0.332658
5	4	1P35	0.069	2.0742	0.332658
6	4	1P35	0.075	2.0742	0.332658
7	4	1P35	0.083	2.0742	0.332658
8	4	1P35	0.092	2.0742	0.332658
9	4	1P35	0.104	2.0742	0.332658
10	4	1P35	0.113	2.0742	0.332658
11	4	1P35	0.124	2.0742	0.332658
1	5	1P35	0.043	3.47619	0.198493
2	5	1P35	0.052	3.47619	0.198493
3	5	1P35	0.076	3.47619	0.198493
4	5	1P35	0.075	3.47619	0.198493
5	5	1P35	0.072	3.47619	0.198493
6	5	1P35	0.074	3.47619	0.198493
7	5	1P35	0.079	3.47619	0.198493
8	5	1P35	0.087	3.47619	0.198493
9	5	1P35	0.097	3.47619	0.198493
10	5	1P35	0.106	3.47619	0.198493
11	5	1P35	0.119	3.47619	0.198493
1	1	3O21	0.077	2.58781	0.266635
2	1	3O21	0.057	2.58781	0.266635
3	1	3O21	0.098	2.58781	0.266635
4	1	3O21	0.1	2.58781	0.266635
5	1	3O21	0.118	2.58781	0.266635
6	1	3O21	0.125	2.58781	0.266635
7	1	3O21	0.14	2.58781	0.266635
8	1	3O21	0.163	2.58781	0.266635
9	1	3O21	0.182	2.58781	0.266635
10	1	3O21	0.219	2.58781	0.266635
11	1	3O21	0.256	2.58781	0.266635
1	2	3O21	0.089	2.05691	0.335455
2	2	3O21	0.056	2.05691	0.335455
3	2	3O21	0.077	2.05691	0.335455
4	2	3O21	0.082	2.05691	0.335455
5	2	3O21	0.1	2.05691	0.335455
6	2	3O21	0.109	2.05691	0.335455
7	2	3O21	0.13	2.05691	0.335455
8	2	3O21	0.15	2.05691	0.335455
9	2	3O21	0.172	2.05691	0.335455
10	2	3O21	0.203	2.05691	0.335455
11	2	3O21	0.23	2.05691	0.335455
1	3	3O21	0.094	1.85544	0.371879
2	3	3O21	0.059	1.85544	0.371879
3	3	3O21	0.079	1.85544	0.371879
4	3	3O21	0.088	1.85544	0.371879
5	3	3O21	0.101	1.85544	0.371879
6	3	3O21	0.114	1.85544	0.371879
7	3	3O21	0.138	1.85544	0.371879
8	3	3O21	0.168	1.85544	0.371879
9	3	3O21	0.196	1.85544	0.371879
10	3	3O21	0.24	1.85544	0.371879
11	3	3O21	0.273	1.85544	0.371879
1	4	3O21	0.101	1.31187	0.525969
2	4	3O21	0.074	1.31187	0.525969
3	4	3O21	0.091	1.31187	0.525969
4	4	3O21	0.103	1.31187	0.525969
5	4	3O21	0.117	1.31187	0.525969
6	4	3O21	0.139	1.31187	0.525969
7	4	3O21	0.17	1.31187	0.525969
8	4	3O21	0.209	1.31187	0.525969
9	4	3O21	0.257	1.31187	0.525969
10	4	3O21	0.299	1.31187	0.525969
11	4	3O21	0.323	1.31187	0.525969
1	5	3O21	0.084	1.47335	0.468319
2	5	3O21	0.064	1.47335	0.468319
3	5	3O21	0.082	1.47335	0.468319
4	5	3O21	0.094	1.47335	0.468319
5	5	3O21	0.106	1.47335	0.468319
6	5	3O21	0.123	1.47335	0.468319
7	5	3O21	0.15	1.47335	0.468319
8	5	3O21	0.184	1.47335	0.468319
9	5	3O21	0.228	1.47335	0.468319
10	5	3O21	0.269	1.47335	0.468319
11	5	3O21	0.302	1.47335	0.468319
1	1	3R39	0.095	2.18095	0.316376
2	1	3R39	0.055	2.18095	0.316376
3	1	3R39	0.077	2.18095	0.316376
4	1	3R39	0.096	2.18095	0.316376
5	1	3R39	0.112	2.18095	0.316376
6	1	3R39	0.117	2.18095	0.316376
7	1	3R39	0.126	2.18095	0.316376
8	1	3R39	0.141	2.18095	0.316376
9	1	3R39	0.148	2.18095	0.316376
10	1	3R39	0.165	2.18095	0.316376
11	1	3R39	0.176	2.18095	0.316376
1	2	3R39	0.104	2.1855	0.315717
2	2	3R39	0.062	2.1855	0.315717
3	2	3R39	0.077	2.1855	0.315717
4	2	3R39	0.086	2.1855	0.315717
5	2	3R39	0.101	2.1855	0.315717
6	2	3R39	0.106	2.1855	0.315717
7	2	3R39	0.12	2.1855	0.315717
8	2	3R39	0.139	2.1855	0.315717
9	2	3R39	0.143	2.1855	0.315717
10	2	3R39	0.159	2.1855	0.315717
11	2	3R39	0.168	2.1855	0.315717
1	3	3R39	0.107	3.3665	0.204961
2	3	3R39	0.059	3.3665	0.204961
3	3	3R39	0.073	3.3665	0.204961
4	3	3R39	0.084	3.3665	0.204961
5	3	3R39	0.089	3.3665	0.204961
6	3	3R39	0.096	3.3665	0.204961
7	3	3R39	0.107	3.3665	0.204961
8	3	3R39	0.125	3.3665	0.204961
9	3	3R39	0.136	3.3665	0.204961
10	3	3R39	0.154	3.3665	0.204961
11	3	3R39	0.17	3.3665	0.204961
1	4	3R39	0.116	3.17303	0.217458
2	4	3R39	0.064	3.17303	0.217458
3	4	3R39	0.075	3.17303	0.217458
4	4	3R39	0.083	3.17303	0.217458
5	4	3R39	0.089	3.17303	0.217458
6	4	3R39	0.097	3.17303	0.217458
7	4	3R39	0.11	3.17303	0.217458
8	4	3R39	0.127	3.17303	0.217458
9	4	3R39	0.141	3.17303	0.217458
10	4	3R39	0.156	3.17303	0.217458
11	4	3R39	0.171	3.17303	0.217458
1	5	3R39	0.096	2.23212	0.309123
2	5	3R39	0.061	2.23212	0.309123
3	5	3R39	0.079	2.23212	0.309123
4	5	3R39	0.085	2.23212	0.309123
5	5	3R39	0.09	2.23212	0.309123
6	5	3R39	0.098	2.23212	0.309123
7	5	3R39	0.117	2.23212	0.309123
8	5	3R39	0.138	2.23212	0.309123
9	5	3R39	0.152	2.23212	0.309123
10	5	3R39	0.173	2.23212	0.309123
11	5	3R39	0.195	2.23212	0.309123
1	1	3W3	0.046	1.15672	0.596514
2	1	3W3	0.035	1.15672	0.596514
3	1	3W3	0.052	1.15672	0.596514
4	1	3W3	0.055	1.15672	0.596514
5	1	3W3	0.053	1.15672	0.596514
6	1	3W3	0.052	1.15672	0.596514
7	1	3W3	0.059	1.15672	0.596514
8	1	3W3	0.118	1.15672	0.596514
9	1	3W3	0.116	1.15672	0.596514
10	1	3W3	0.141	1.15672	0.596514
11	1	3W3	0.154	1.15672	0.596514
1	2	3W3	0.061	2.23885	0.308193
2	2	3W3	0.041	2.23885	0.308193
3	2	3W3	0.051	2.23885	0.308193
4	2	3W3	0.058	2.23885	0.308193
5	2	3W3	0.06	2.23885	0.308193
6	2	3W3	0.063	2.23885	0.308193
7	2	3W3	0.069	2.23885	0.308193
8	2	3W3	0.086	2.23885	0.308193
9	2	3W3	0.103	2.23885	0.308193
10	2	3W3	0.13	2.23885	0.308193
11	2	3W3	0.155	2.23885	0.308193
1	3	3W3	0.061	1.98165	0.348194
2	3	3W3	0.041	1.98165	0.348194
3	3	3W3	0.057	1.98165	0.348194
4	3	3W3	0.052	1.98165	0.348194
5	3	3W3	0.058	1.98165	0.348194
6	3	3W3	0.063	1.98165	0.348194
7	3	3W3	0.073	1.98165	0.348194
8	3	3W3	0.087	1.98165	0.348194
9	3	3W3	0.111	1.98165	0.348194
10	3	3W3	0.136	1.98165	0.348194
11	3	3W3	0.16	1.98165	0.348194
1	4	3W3	0.072	2.16113	0.319278
2	4	3W3	0.042	2.16113	0.319278
3	4	3W3	0.05	2.16113	0.319278
4	4	3W3	0.053	2.16113	0.319278
5	4	3W3	0.057	2.16113	0.319278
6	4	3W3	0.061	2.16113	0.319278
7	4	3W3	0.072	2.16113	0.319278
8	4	3W3	0.084	2.16113	0.319278
9	4	3W3	0.101	2.16113	0.319278
10	4	3W3	0.129	2.16113	0.319278
11	4	3W3	0.154	2.16113	0.319278
1	5	3W3	0.058	1.84325	0.374338
2	5	3W3	0.041	1.84325	0.374338
3	5	3W3	0.048	1.84325	0.374338
4	5	3W3	0.055	1.84325	0.374338
5	5	3W3	0.056	1.84325	0.374338
6	5	3W3	0.058	1.84325	0.374338
7	5	3W3	0.067	1.84325	0.374338
8	5	3W3	0.085	1.84325	0.374338
9	5	3W3	0.1	1.84325	0.374338
10	5	3W3	0.123	1.84325	0.374338
11	5	3W3	0.144	1.84325	0.374338
1	1	1O40	0.043	1.42891	0.482884
2	1	1O40	0.033	1.42891	0.482884
3	1	1O40	0.052	1.42891	0.482884
4	1	1O40	0.054	1.42891	0.482884
5	1	1O40	0.069	1.42891	0.482884
6	1	1O40	0.079	1.42891	0.482884
7	1	1O40	0.098	1.42891	0.482884
8	1	1O40	0.133	1.42891	0.482884
9	1	1O40	0.171	1.42891	0.482884
10	1	1O40	0.211	1.42891	0.482884
11	1	1O40	0.24	1.42891	0.482884
1	2	1O40	0.055	1.28832	0.535583
2	2	1O40	0.035	1.28832	0.535583
3	2	1O40	0.046	1.28832	0.535583
4	2	1O40	0.053	1.28832	0.535583
5	2	1O40	0.061	1.28832	0.535583
6	2	1O40	0.068	1.28832	0.535583
7	2	1O40	0.089	1.28832	0.535583
8	2	1O40	0.12	1.28832	0.535583
9	2	1O40	0.153	1.28832	0.535583
10	2	1O40	0.181	1.28832	0.535583
11	2	1O40	0.203	1.28832	0.535583
1	3	1O40	0.057	1.21205	0.569283
2	3	1O40	0.037	1.21205	0.569283
3	3	1O40	0.046	1.21205	0.569283
4	3	1O40	0.056	1.21205	0.569283
5	3	1O40	0.068	1.21205	0.569283
6	3	1O40	0.083	1.21205	0.569283
7	3	1O40	0.108	1.21205	0.569283
8	3	1O40	0.144	1.21205	0.569283
9	3	1O40	0.18	1.21205	0.569283
10	3	1O40	0.209	1.21205	0.569283
11	3	1O40	0.234	1.21205	0.569283
1	4	1O40	0.059	1.06116	0.650235
2	4	1O40	0.037	1.06116	0.650235
3	4	1O40	0.046	1.06116	0.650235
4	4	1O40	0.052	1.06116	0.650235
5	4	1O40	0.06	1.06116	0.650235
6	4	1O40	0.075	1.06116	0.650235
7	4	1O40	0.102	1.06116	0.650235
8	4	1O40	0.139	1.06116	0.650235
9	4	1O40	0.173	1.06116	0.650235
10	4	1O40	0.202	1.06116	0.650235
11	4	1O40	0.221	1.06116	0.650235
1	5	1O40	0.063	1.30322	0.52946
2	5	1O40	0.036	1.30322	0.52946
3	5	1O40	0.046	1.30322	0.52946
4	5	1O40	0.055	1.30322	0.52946
5	5	1O40	0.06	1.30322	0.52946
6	5	1O40	0.068	1.30322	0.52946
7	5	1O40	0.087	1.30322	0.52946
8	5	1O40	0.12	1.30322	0.52946
9	5	1O40	0.154	1.30322	0.52946
10	5	1O40	0.185	1.30322	0.52946
11	5	1O40	0.208	1.30322	0.52946
1	1	3W21	0.041	2.20778	0.312531
2	1	3W21	0.023	2.20778	0.312531
3	1	3W21	0.031	2.20778	0.312531
4	1	3W21	0.04	2.20778	0.312531
5	1	3W21	0.042	2.20778	0.312531
6	1	3W21	0.043	2.20778	0.312531
7	1	3W21	0.049	2.20778	0.312531
8	1	3W21	0.087	2.20778	0.312531
9	1	3W21	0.076	2.20778	0.312531
10	1	3W21	0.114	2.20778	0.312531
11	1	3W21	0.143	2.20778	0.312531
1	2	3W21	0.052	2.86277	0.241025
2	2	3W21	0.031	2.86277	0.241025
3	2	3W21	0.043	2.86277	0.241025
4	2	3W21	0.048	2.86277	0.241025
5	2	3W21	0.043	2.86277	0.241025
6	2	3W21	0.046	2.86277	0.241025
7	2	3W21	0.048	2.86277	0.241025
8	2	3W21	0.065	2.86277	0.241025
9	2	3W21	0.071	2.86277	0.241025
10	2	3W21	0.081	2.86277	0.241025
11	2	3W21	0.096	2.86277	0.241025
1	3	3W21	0.056	3.22255	0.214116
2	3	3W21	0.028	3.22255	0.214116
3	3	3W21	0.042	3.22255	0.214116
4	3	3W21	0.042	3.22255	0.214116
5	3	3W21	0.041	3.22255	0.214116
6	3	3W21	0.043	3.22255	0.214116
7	3	3W21	0.045	3.22255	0.214116
8	3	3W21	0.054	3.22255	0.214116
9	3	3W21	0.062	3.22255	0.214116
10	3	3W21	0.071	3.22255	0.214116
11	3	3W21	0.086	3.22255	0.214116
1	4	3W21	0.061	3.15434	0.218746
2	4	3W21	0.028	3.15434	0.218746
3	4	3W21	0.039	3.15434	0.218746
4	4	3W21	0.043	3.15434	0.218746
5	4	3W21	0.043	3.15434	0.218746
6	4	3W21	0.046	3.15434	0.218746
7	4	3W21	0.052	3.15434	0.218746
8	4	3W21	0.061	3.15434	0.218746
9	4	3W21	0.07	3.15434	0.218746
10	4	3W21	0.081	3.15434	0.218746
11	4	3W21	0.096	3.15434	0.218746
1	5	3W21	0.055	3.67087	0.187966
2	5	3W21	0.029	3.67087	0.187966
3	5	3W21	0.039	3.67087	0.187966
4	5	3W21	0.045	3.67087	0.187966
5	5	3W21	0.043	3.67087	0.187966
6	5	3W21	0.046	3.67087	0.187966
7	5	3W21	0.051	3.67087	0.187966
8	5	3W21	0.063	3.67087	0.187966
9	5	3W21	0.064	3.67087	0.187966
10	5	3W21	0.074	3.67087	0.187966
11	5	3W21	0.082	3.67087	0.187966
1	1	1F11	0.054	1.08535	0.635739
2	1	1F11	0.062	1.08535	0.635739
3	1	1F11	0.064	1.08535	0.635739
4	1	1F11	0.075	1.08535	0.635739
5	1	1F11	0.125	1.08535	0.635739
6	1	1F11	0.156	1.08535	0.635739
7	1	1F11	0.168	1.08535	0.635739
8	1	1F11	0.192	1.08535	0.635739
9	1	1F11	0.204	1.08535	0.635739
10	1	1F11	0.223	1.08535	0.635739
11	1	1F11	0.255	1.08535	0.635739
1	2	1F11	0.088	1.51373	0.455826
2	2	1F11	0.063	1.51373	0.455826
3	2	1F11	0.061	1.51373	0.455826
4	2	1F11	0.069	1.51373	0.455826
5	2	1F11	0.097	1.51373	0.455826
6	2	1F11	0.119	1.51373	0.455826
7	2	1F11	0.126	1.51373	0.455826
8	2	1F11	0.149	1.51373	0.455826
9	2	1F11	0.16	1.51373	0.455826
10	2	1F11	0.19	1.51373	0.455826
11	2	1F11	0.214	1.51373	0.455826
1	3	1F11	0.089	1.53909	0.448317
2	3	1F11	0.062	1.53909	0.448317
3	3	1F11	0.063	1.53909	0.448317
4	3	1F11	0.073	1.53909	0.448317
5	3	1F11	0.097	1.53909	0.448317
6	3	1F11	0.113	1.53909	0.448317
7	3	1F11	0.124	1.53909	0.448317
8	3	1F11	0.144	1.53909	0.448317
9	3	1F11	0.156	1.53909	0.448317
10	3	1F11	0.177	1.53909	0.448317
11	3	1F11	0.203	1.53909	0.448317
1	4	1F11	0.093	1.35033	0.510985
2	4	1F11	0.067	1.35033	0.510985
3	4	1F11	0.065	1.35033	0.510985
4	4	1F11	0.073	1.35033	0.510985
5	4	1F11	0.094	1.35033	0.510985
6	4	1F11	0.113	1.35033	0.510985
7	4	1F11	0.124	1.35033	0.510985
8	4	1F11	0.145	1.35033	0.510985
9	4	1F11	0.161	1.35033	0.510985
10	4	1F11	0.176	1.35033	0.510985
11	4	1F11	0.199	1.35033	0.510985
1	5	1F11	0.093	1.38476	0.498282
2	5	1F11	0.066	1.38476	0.498282
3	5	1F11	0.065	1.38476	0.498282
4	5	1F11	0.076	1.38476	0.498282
5	5	1F11	0.101	1.38476	0.498282
6	5	1F11	0.12	1.38476	0.498282
7	5	1F11	0.132	1.38476	0.498282
8	5	1F11	0.156	1.38476	0.498282
9	5	1F11	0.187	1.38476	0.498282
10	5	1F11	0.198	1.38476	0.498282
11	5	1F11	0.232	1.38476	0.498282
1	1	1R15	0.061	1.79814	0.38373
2	1	1R15	0.06	1.79814	0.38373
3	1	1R15	0.091	1.79814	0.38373
4	1	1R15	0.076	1.79814	0.38373
5	1	1R15	0.083	1.79814	0.38373
6	1	1R15	0.096	1.79814	0.38373
7	1	1R15	0.11	1.79814	0.38373
8	1	1R15	0.127	1.79814	0.38373
9	1	1R15	0.15	1.79814	0.38373
10	1	1R15	0.17	1.79814	0.38373
11	1	1R15	0.195	1.79814	0.38373
1	2	1R15	0.06	1.85584	0.371799
2	2	1R15	0.064	1.85584	0.371799
3	2	1R15	0.073	1.85584	0.371799
4	2	1R15	0.077	1.85584	0.371799
5	2	1R15	0.079	1.85584	0.371799
6	2	1R15	0.086	1.85584	0.371799
7	2	1R15	0.096	1.85584	0.371799
8	2	1R15	0.111	1.85584	0.371799
9	2	1R15	0.128	1.85584	0.371799
10	2	1R15	0.153	1.85584	0.371799
11	2	1R15	0.175	1.85584	0.371799
1	3	1R15	0.06	1.96266	0.353167
2	3	1R15	0.063	1.96266	0.353167
3	3	1R15	0.071	1.96266	0.353167
4	3	1R15	0.074	1.96266	0.353167
5	3	1R15	0.076	1.96266	0.353167
6	3	1R15	0.085	1.96266	0.353167
7	3	1R15	0.096	1.96266	0.353167
8	3	1R15	0.103	1.96266	0.353167
9	3	1R15	0.117	1.96266	0.353167
10	3	1R15	0.132	1.96266	0.353167
11	3	1R15	0.154	1.96266	0.353167
1	4	1R15	0.062	2.21219	0.311908
2	4	1R15	0.066	2.21219	0.311908
3	4	1R15	0.072	2.21219	0.311908
4	4	1R15	0.075	2.21219	0.311908
5	4	1R15	0.076	2.21219	0.311908
6	4	1R15	0.082	2.21219	0.311908
7	4	1R15	0.093	2.21219	0.311908
8	4	1R15	0.098	2.21219	0.311908
9	4	1R15	0.112	2.21219	0.311908
10	4	1R15	0.131	2.21219	0.311908
11	4	1R15	0.159	2.21219	0.311908
1	5	1R15	0.09	2.73614	0.252181
2	5	1R15	0.064	2.73614	0.252181
3	5	1R15	0.073	2.73614	0.252181
4	5	1R15	0.076	2.73614	0.252181
5	5	1R15	0.078	2.73614	0.252181
6	5	1R15	0.086	2.73614	0.252181
7	5	1R15	0.091	2.73614	0.252181
8	5	1R15	0.101	2.73614	0.252181
9	5	1R15	0.116	2.73614	0.252181
10	5	1R15	0.124	2.73614	0.252181
11	5	1R15	0.144	2.73614	0.252181
1	1	2Z1	0.025	1.73067	0.39869
2	1	2Z1	0.036	1.73067	0.39869
3	1	2Z1	0.044	1.73067	0.39869
4	1	2Z1	0.05	1.73067	0.39869
5	1	2Z1	0.059	1.73067	0.39869
6	1	2Z1	0.064	1.73067	0.39869
7	1	2Z1	0.07	1.73067	0.39869
8	1	2Z1	0.082	1.73067	0.39869
9	1	2Z1	0.083	1.73067	0.39869
10	1	2Z1	0.09	1.73067	0.39869
11	1	2Z1	0.104	1.73067	0.39869
1	2	2Z1	0.025	2.89974	0.237952
2	2	2Z1	0.035	2.89974	0.237952
3	2	2Z1	0.041	2.89974	0.237952
4	2	2Z1	0.044	2.89974	0.237952
5	2	2Z1	0.046	2.89974	0.237952
6	2	2Z1	0.049	2.89974	0.237952
7	2	2Z1	0.052	2.89974	0.237952
8	2	2Z1	0.054	2.89974	0.237952
9	2	2Z1	0.063	2.89974	0.237952
10	2	2Z1	0.069	2.89974	0.237952
11	2	2Z1	0.077	2.89974	0.237952
1	3	2Z1	0.025	1.98291	0.347974
2	3	2Z1	0.036	1.98291	0.347974
3	3	2Z1	0.044	1.98291	0.347974
4	3	2Z1	0.051	1.98291	0.347974
5	3	2Z1	0.052	1.98291	0.347974
6	3	2Z1	0.056	1.98291	0.347974
7	3	2Z1	0.058	1.98291	0.347974
8	3	2Z1	0.064	1.98291	0.347974
9	3	2Z1	0.07	1.98291	0.347974
10	3	2Z1	0.075	1.98291	0.347974
11	3	2Z1	0.081	1.98291	0.347974
1	4	2Z1	0.025	2.08667	0.33067
2	4	2Z1	0.037	2.08667	0.33067
3	4	2Z1	0.042	2.08667	0.33067
4	4	2Z1	0.047	2.08667	0.33067
5	4	2Z1	0.047	2.08667	0.33067
6	4	2Z1	0.054	2.08667	0.33067
7	4	2Z1	0.052	2.08667	0.33067
8	4	2Z1	0.067	2.08667	0.33067
9	4	2Z1	0.065	2.08667	0.33067
10	4	2Z1	0.071	2.08667	0.33067
11	4	2Z1	0.078	2.08667	0.33067
1	5	2Z1	0.024	1.65834	0.416078
2	5	2Z1	0.035	1.65834	0.416078
3	5	2Z1	0.043	1.65834	0.416078
4	5	2Z1	0.047	1.65834	0.416078
5	5	2Z1	0.052	1.65834	0.416078
6	5	2Z1	0.056	1.65834	0.416078
7	5	2Z1	0.06	1.65834	0.416078
8	5	2Z1	0.087	1.65834	0.416078
9	5	2Z1	0.076	1.65834	0.416078
10	5	2Z1	0.083	1.65834	0.416078
11	5	2Z1	0.094	1.65834	0.416078
1	1	2P5	0.072	1.55655	0.443289
2	1	2P5	0.061	1.55655	0.443289
3	1	2P5	0.074	1.55655	0.443289
4	1	2P5	0.092	1.55655	0.443289
5	1	2P5	0.118	1.55655	0.443289
6	1	2P5	0.136	1.55655	0.443289
7	1	2P5	0.157	1.55655	0.443289
8	1	2P5	0.191	1.55655	0.443289
9	1	2P5	0.23	1.55655	0.443289
10	1	2P5	0.277	1.55655	0.443289
11	1	2P5	0.316	1.55655	0.443289
1	2	2P5	0.078	1.55337	0.444195
2	2	2P5	0.06	1.55337	0.444195
3	2	2P5	0.082	1.55337	0.444195
4	2	2P5	0.094	1.55337	0.444195
5	2	2P5	0.117	1.55337	0.444195
6	2	2P5	0.137	1.55337	0.444195
7	2	2P5	0.159	1.55337	0.444195
8	2	2P5	0.194	1.55337	0.444195
9	2	2P5	0.225	1.55337	0.444195
10	2	2P5	0.262	1.55337	0.444195
11	2	2P5	0.292	1.55337	0.444195
1	3	2P5	0.09	2.2221	0.310517
2	3	2P5	0.068	2.2221	0.310517
3	3	2P5	0.082	2.2221	0.310517
4	3	2P5	0.102	2.2221	0.310517
5	3	2P5	0.126	2.2221	0.310517
6	3	2P5	0.147	2.2221	0.310517
7	3	2P5	0.176	2.2221	0.310517
8	3	2P5	0.219	2.2221	0.310517
9	3	2P5	0.166	2.2221	0.310517
10	3	2P5	0.299	2.2221	0.310517
11	3	2P5	0.331	2.2221	0.310517
1	4	2P5	0.089	1.28742	0.535954
2	4	2P5	0.074	1.28742	0.535954
3	4	2P5	0.078	1.28742	0.535954
4	4	2P5	0.098	1.28742	0.535954
5	4	2P5	0.119	1.28742	0.535954
6	4	2P5	0.137	1.28742	0.535954
7	4	2P5	0.165	1.28742	0.535954
8	4	2P5	0.203	1.28742	0.535954
9	4	2P5	0.239	1.28742	0.535954
10	4	2P5	0.281	1.28742	0.535954
11	4	2P5	0.311	1.28742	0.535954
1	5	2P5	0.08	1.42553	0.48403
2	5	2P5	0.075	1.42553	0.48403
3	5	2P5	0.081	1.42553	0.48403
4	5	2P5	0.104	1.42553	0.48403
5	5	2P5	0.127	1.42553	0.48403
6	5	2P5	0.145	1.42553	0.48403
7	5	2P5	0.17	1.42553	0.48403
8	5	2P5	0.204	1.42553	0.48403
9	5	2P5	0.241	1.42553	0.48403
10	5	2P5	0.288	1.42553	0.48403
11	5	2P5	0.325	1.42553	0.48403
1	1	1G30	0.057	1.63223	0.422736
2	1	1G30	0.043	1.63223	0.422736
3	1	1G30	0.049	1.63223	0.422736
4	1	1G30	0.055	1.63223	0.422736
5	1	1G30	0.068	1.63223	0.422736
6	1	1G30	0.078	1.63223	0.422736
7	1	1G30	0.087	1.63223	0.422736
8	1	1G30	0.099	1.63223	0.422736
9	1	1G30	0.121	1.63223	0.422736
10	1	1G30	0.135	1.63223	0.422736
11	1	1G30	0.155	1.63223	0.422736
1	2	1G30	0.066	1.98563	0.347497
2	2	1G30	0.048	1.98563	0.347497
3	2	1G30	0.052	1.98563	0.347497
4	2	1G30	0.057	1.98563	0.347497
5	2	1G30	0.064	1.98563	0.347497
6	2	1G30	0.071	1.98563	0.347497
7	2	1G30	0.08	1.98563	0.347497
8	2	1G30	0.089	1.98563	0.347497
9	2	1G30	0.101	1.98563	0.347497
10	2	1G30	0.118	1.98563	0.347497
11	2	1G30	0.136	1.98563	0.347497
1	3	1G30	0.07	2.25757	0.305638
2	3	1G30	0.054	2.25757	0.305638
3	3	1G30	0.057	2.25757	0.305638
4	3	1G30	0.062	2.25757	0.305638
5	3	1G30	0.067	2.25757	0.305638
6	3	1G30	0.072	2.25757	0.305638
7	3	1G30	0.078	2.25757	0.305638
8	3	1G30	0.086	2.25757	0.305638
9	3	1G30	0.096	2.25757	0.305638
10	3	1G30	0.115	2.25757	0.305638
11	3	1G30	0.134	2.25757	0.305638
1	4	1G30	0.076	2.1502	0.320901
2	4	1G30	0.052	2.1502	0.320901
3	4	1G30	0.059	2.1502	0.320901
4	4	1G30	0.063	2.1502	0.320901
5	4	1G30	0.069	2.1502	0.320901
6	4	1G30	0.075	2.1502	0.320901
7	4	1G30	0.082	2.1502	0.320901
8	4	1G30	0.095	2.1502	0.320901
9	4	1G30	0.113	2.1502	0.320901
10	4	1G30	0.139	2.1502	0.320901
11	4	1G30	0.168	2.1502	0.320901
1	5	1G30	0.056	1.81343	0.380494
2	5	1G30	0.048	1.81343	0.380494
3	5	1G30	0.051	1.81343	0.380494
4	5	1G30	0.058	1.81343	0.380494
5	5	1G30	0.064	1.81343	0.380494
6	5	1G30	0.072	1.81343	0.380494
7	5	1G30	0.08	1.81343	0.380494
8	5	1G30	0.089	1.81343	0.380494
9	5	1G30	0.104	1.81343	0.380494
10	5	1G30	0.123	1.81343	0.380494
11	5	1G30	0.146	1.81343	0.380494
1	1	1S10	0.061	0.999645	0.690245
2	1	1S10	0.047	0.999645	0.690245
3	1	1S10	0.072	0.999645	0.690245
4	1	1S10	0.069	0.999645	0.690245
5	1	1S10	0.107	0.999645	0.690245
6	1	1S10	0.119	0.999645	0.690245
7	1	1S10	0.128	0.999645	0.690245
8	1	1S10	0.135	0.999645	0.690245
9	1	1S10	0.143	0.999645	0.690245
10	1	1S10	0.15	0.999645	0.690245
11	1	1S10	0.158	0.999645	0.690245
1	2	1S10	0.058	1.045	0.660285
2	2	1S10	0.048	1.045	0.660285
3	2	1S10	0.052	1.045	0.660285
4	2	1S10	0.063	1.045	0.660285
5	2	1S10	0.075	1.045	0.660285
6	2	1S10	0.085	1.045	0.660285
7	2	1S10	0.094	1.045	0.660285
8	2	1S10	0.105	1.045	0.660285
9	2	1S10	0.108	1.045	0.660285
10	2	1S10	0.113	1.045	0.660285
11	2	1S10	0.12	1.045	0.660285
1	3	1S10	0.058	1.44618	0.477118
2	3	1S10	0.05	1.44618	0.477118
3	3	1S10	0.053	1.44618	0.477118
4	3	1S10	0.071	1.44618	0.477118
5	3	1S10	0.074	1.44618	0.477118
6	3	1S10	0.085	1.44618	0.477118
7	3	1S10	0.096	1.44618	0.477118
8	3	1S10	0.11	1.44618	0.477118
9	3	1S10	0.121	1.44618	0.477118
10	3	1S10	0.132	1.44618	0.477118
11	3	1S10	0.147	1.44618	0.477118
1	4	1S10	0.057	1.43031	0.482412
2	4	1S10	0.051	1.43031	0.482412
3	4	1S10	0.054	1.43031	0.482412
4	4	1S10	0.073	1.43031	0.482412
5	4	1S10	0.074	1.43031	0.482412
6	4	1S10	0.085	1.43031	0.482412
7	4	1S10	0.091	1.43031	0.482412
8	4	1S10	0.1	1.43031	0.482412
9	4	1S10	0.112	1.43031	0.482412
10	4	1S10	0.116	1.43031	0.482412
11	4	1S10	0.128	1.43031	0.482412
1	5	1S10	0.062	1.2407	0.556137
2	5	1S10	0.053	1.2407	0.556137
3	5	1S10	0.056	1.2407	0.556137
4	5	1S10	0.073	1.2407	0.556137
5	5	1S10	0.077	1.2407	0.556137
6	5	1S10	0.09	1.2407	0.556137
7	5	1S10	0.099	1.2407	0.556137
8	5	1S10	0.111	1.2407	0.556137
9	5	1S10	0.128	1.2407	0.556137
10	5	1S10	0.128	1.2407	0.556137
11	5	1S10	0.14	1.2407	0.556137
1	1	1F11_3A51	0.034	2.10028	0.328527
2	1	1F11_3A51	0.082	2.10028	0.328527
3	1	1F11_3A51	0.106	2.10028	0.328527
4	1	1F11_3A51	0.121	2.10028	0.328527
5	1	1F11_3A51	0.139	2.10028	0.328527
6	1	1F11_3A51	0.153	2.10028	0.328527
7	1	1F11_3A51	0.175	2.10028	0.328527
8	1	1F11_3A51	0.2	2.10028	0.328527
9	1	1F11_3A51	0.229	2.10028	0.328527
10	1	1F11_3A51	0.258	2.10028	0.328527
11	1	1F11_3A51	0.281	2.10028	0.328527
1	2	1F11_3A51	0.031	2.27449	0.303365
2	2	1F11_3A51	0.069	2.27449	0.303365
3	2	1F11_3A51	0.093	2.27449	0.303365
4	2	1F11_3A51	0.105	2.27449	0.303365
5	2	1F11_3A51	0.119	2.27449	0.303365
6	2	1F11_3A51	0.129	2.27449	0.303365
7	2	1F11_3A51	0.147	2.27449	0.303365
8	2	1F11_3A51	0.166	2.27449	0.303365
9	2	1F11_3A51	0.188	2.27449	0.303365
10	2	1F11_3A51	0.216	2.27449	0.303365
11	2	1F11_3A51	0.24	2.27449	0.303365
1	3	1F11_3A51	0.033	1.72622	0.399718
2	3	1F11_3A51	0.07	1.72622	0.399718
3	3	1F11_3A51	0.091	1.72622	0.399718
4	3	1F11_3A51	0.102	1.72622	0.399718
5	3	1F11_3A51	0.115	1.72622	0.399718
6	3	1F11_3A51	0.125	1.72622	0.399718
7	3	1F11_3A51	0.143	1.72622	0.399718
8	3	1F11_3A51	0.166	1.72622	0.399718
9	3	1F11_3A51	0.188	1.72622	0.399718
10	3	1F11_3A51	0.209	1.72622	0.399718
11	3	1F11_3A51	0.2	1.72622	0.399718
1	4	1F11_3A51	0.032	2.13289	0.323505
2	4	1F11_3A51	0.065	2.13289	0.323505
3	4	1F11_3A51	0.085	2.13289	0.323505
4	4	1F11_3A51	0.096	2.13289	0.323505
5	4	1F11_3A51	0.107	2.13289	0.323505
6	4	1F11_3A51	0.115	2.13289	0.323505
7	4	1F11_3A51	0.129	2.13289	0.323505
8	4	1F11_3A51	0.142	2.13289	0.323505
9	4	1F11_3A51	0.165	2.13289	0.323505
10	4	1F11_3A51	0.18	2.13289	0.323505
11	4	1F11_3A51	0.198	2.13289	0.323505
1	5	1F11_3A51	0.04	2.1017	0.328305
2	5	1F11_3A51	0.076	2.1017	0.328305
3	5	1F11_3A51	0.097	2.1017	0.328305
4	5	1F11_3A51	0.109	2.1017	0.328305
5	5	1F11_3A51	0.125	2.1017	0.328305
6	5	1F11_3A51	0.137	2.1017	0.328305
7	5	1F11_3A51	0.155	2.1017	0.328305
8	5	1F11_3A51	0.176	2.1017	0.328305
9	5	1F11_3A51	0.211	2.1017	0.328305
10	5	1F11_3A51	0.229	2.1017	0.328305
11	5	1F11_3A51	0.253	2.1017	0.328305
1	1	1O40_3A51	0.013	1.49947	0.460162
2	1	1O40_3A51	0.039	1.49947	0.460162
3	1	1O40_3A51	0.052	1.49947	0.460162
4	1	1O40_3A51	0.059	1.49947	0.460162
5	1	1O40_3A51	0.07	1.49947	0.460162
6	1	1O40_3A51	0.077	1.49947	0.460162
7	1	1O40_3A51	0.086	1.49947	0.460162
8	1	1O40_3A51	0.098	1.49947	0.460162
9	1	1O40_3A51	0.104	1.49947	0.460162
10	1	1O40_3A51	0.11	1.49947	0.460162
11	1	1O40_3A51	0.116	1.49947	0.460162
1	2	1O40_3A51	0.013	1.74468	0.395489
2	2	1O40_3A51	0.044	1.74468	0.395489
3	2	1O40_3A51	0.07	1.74468	0.395489
4	2	1O40_3A51	0.069	1.74468	0.395489
5	2	1O40_3A51	0.075	1.74468	0.395489
6	2	1O40_3A51	0.08	1.74468	0.395489
7	2	1O40_3A51	0.089	1.74468	0.395489
8	2	1O40_3A51	0.098	1.74468	0.395489
9	2	1O40_3A51	0.11	1.74468	0.395489
10	2	1O40_3A51	0.115	1.74468	0.395489
11	2	1O40_3A51	0.123	1.74468	0.395489
1	3	1O40_3A51	0.013	1.44067	0.478942
2	3	1O40_3A51	0.042	1.44067	0.478942
3	3	1O40_3A51	0.057	1.44067	0.478942
4	3	1O40_3A51	0.06	1.44067	0.478942
5	3	1O40_3A51	0.066	1.44067	0.478942
6	3	1O40_3A51	0.071	1.44067	0.478942
7	3	1O40_3A51	0.078	1.44067	0.478942
8	3	1O40_3A51	0.085	1.44067	0.478942
9	3	1O40_3A51	0.092	1.44067	0.478942
10	3	1O40_3A51	0.094	1.44067	0.478942
11	3	1O40_3A51	0.1	1.44067	0.478942
1	4	1O40_3A51	0.013	1.55201	0.444584
2	4	1O40_3A51	0.04	1.55201	0.444584
3	4	1O40_3A51	0.053	1.55201	0.444584
4	4	1O40_3A51	0.06	1.55201	0.444584
5	4	1O40_3A51	0.066	1.55201	0.444584
6	4	1O40_3A51	0.071	1.55201	0.444584
7	4	1O40_3A51	0.077	1.55201	0.444584
8	4	1O40_3A51	0.083	1.55201	0.444584
9	4	1O40_3A51	0.089	1.55201	0.444584
10	4	1O40_3A51	0.096	1.55201	0.444584
11	4	1O40_3A51	0.104	1.55201	0.444584
1	5	1O40_3A51	0.012	1.61314	0.427737
2	5	1O40_3A51	0.036	1.61314	0.427737
3	5	1O40_3A51	0.047	1.61314	0.427737
4	5	1O40_3A51	0.053	1.61314	0.427737
5	5	1O40_3A51	0.058	1.61314	0.427737
6	5	1O40_3A51	0.062	1.61314	0.427737
7	5	1O40_3A51	0.067	1.61314	0.427737
8	5	1O40_3A51	0.074	1.61314	0.427737
9	5	1O40_3A51	0.079	1.61314	0.427737
10	5	1O40_3A51	0.084	1.61314	0.427737
11	5	1O40_3A51	0.092	1.61314	0.427737
1	1	1P35_3A51	0.034	2.00796	0.343633
2	1	1P35_3A51	0.061	2.00796	0.343633
3	1	1P35_3A51	0.082	2.00796	0.343633
4	1	1P35_3A51	0.093	2.00796	0.343633
5	1	1P35_3A51	0.113	2.00796	0.343633
6	1	1P35_3A51	0.132	2.00796	0.343633
7	1	1P35_3A51	0.159	2.00796	0.343633
8	1	1P35_3A51	0.187	2.00796	0.343633
9	1	1P35_3A51	0.212	2.00796	0.343633
10	1	1P35_3A51	0.254	2.00796	0.343633
11	1	1P35_3A51	0.29	2.00796	0.343633
1	2	1P35_3A51	0.032	2.0035	0.344397
2	2	1P35_3A51	0.06	2.0035	0.344397
3	2	1P35_3A51	0.074	2.0035	0.344397
4	2	1P35_3A51	0.083	2.0035	0.344397
5	2	1P35_3A51	0.1	2.0035	0.344397
6	2	1P35_3A51	0.116	2.0035	0.344397
7	2	1P35_3A51	0.137	2.0035	0.344397
8	2	1P35_3A51	0.16	2.0035	0.344397
9	2	1P35_3A51	0.179	2.0035	0.344397
10	2	1P35_3A51	0.209	2.0035	0.344397
11	2	1P35_3A51	0.236	2.0035	0.344397
1	3	1P35_3A51	0.033	2.2166	0.311287
2	3	1P35_3A51	0.065	2.2166	0.311287
3	3	1P35_3A51	0.075	2.2166	0.311287
4	3	1P35_3A51	0.084	2.2166	0.311287
5	3	1P35_3A51	0.099	2.2166	0.311287
6	3	1P35_3A51	0.114	2.2166	0.311287
7	3	1P35_3A51	0.139	2.2166	0.311287
8	3	1P35_3A51	0.169	2.2166	0.311287
9	3	1P35_3A51	0.204	2.2166	0.311287
10	3	1P35_3A51	0.251	2.2166	0.311287
11	3	1P35_3A51	0.291	2.2166	0.311287
1	4	1P35_3A51	0.035	2.29945	0.300072
2	4	1P35_3A51	0.063	2.29945	0.300072
3	4	1P35_3A51	0.075	2.29945	0.300072
4	4	1P35_3A51	0.083	2.29945	0.300072
5	4	1P35_3A51	0.097	2.29945	0.300072
6	4	1P35_3A51	0.11	2.29945	0.300072
7	4	1P35_3A51	0.131	2.29945	0.300072
8	4	1P35_3A51	0.156	2.29945	0.300072
9	4	1P35_3A51	0.185	2.29945	0.300072
10	4	1P35_3A51	0.224	2.29945	0.300072
11	4	1P35_3A51	0.26	2.29945	0.300072
1	5	1P35_3A51	0.034	2.17883	0.316684
2	5	1P35_3A51	0.063	2.17883	0.316684
3	5	1P35_3A51	0.075	2.17883	0.316684
4	5	1P35_3A51	0.086	2.17883	0.316684
5	5	1P35_3A51	0.101	2.17883	0.316684
6	5	1P35_3A51	0.117	2.17883	0.316684
7	5	1P35_3A51	0.141	2.17883	0.316684
8	5	1P35_3A51	0.168	2.17883	0.316684
9	5	1P35_3A51	0.199	2.17883	0.316684
10	5	1P35_3A51	0.241	2.17883	0.316684
11	5	1P35_3A51	0.279	2.17883	0.316684
1	1	1R15_3A51	0.03	1.23006	0.56095
2	1	1R15_3A51	0.047	1.23006	0.56095
3	1	1R15_3A51	0.063	1.23006	0.56095
4	1	1R15_3A51	0.068	1.23006	0.56095
5	1	1R15_3A51	0.083	1.23006	0.56095
6	1	1R15_3A51	0.092	1.23006	0.56095
7	1	1R15_3A51	0.097	1.23006	0.56095
8	1	1R15_3A51	0.103	1.23006	0.56095
9	1	1R15_3A51	0.108	1.23006	0.56095
10	1	1R15_3A51	0.115	1.23006	0.56095
11	1	1R15_3A51	0.121	1.23006	0.56095
1	2	1R15_3A51	0.027	1.15738	0.596174
2	2	1R15_3A51	0.057	1.15738	0.596174
3	2	1R15_3A51	0.068	1.15738	0.596174
4	2	1R15_3A51	0.075	1.15738	0.596174
5	2	1R15_3A51	0.084	1.15738	0.596174
6	2	1R15_3A51	0.091	1.15738	0.596174
7	2	1R15_3A51	0.096	1.15738	0.596174
8	2	1R15_3A51	0.101	1.15738	0.596174
9	2	1R15_3A51	0.105	1.15738	0.596174
10	2	1R15_3A51	0.109	1.15738	0.596174
11	2	1R15_3A51	0.113	1.15738	0.596174
1	3	1R15_3A51	0.027	1.31266	0.52565
2	3	1R15_3A51	0.056	1.31266	0.52565
3	3	1R15_3A51	0.063	1.31266	0.52565
4	3	1R15_3A51	0.069	1.31266	0.52565
5	3	1R15_3A51	0.077	1.31266	0.52565
6	3	1R15_3A51	0.084	1.31266	0.52565
7	3	1R15_3A51	0.09	1.31266	0.52565
8	3	1R15_3A51	0.095	1.31266	0.52565
9	3	1R15_3A51	0.098	1.31266	0.52565
10	3	1R15_3A51	0.103	1.31266	0.52565
11	3	1R15_3A51	0.107	1.31266	0.52565
1	4	1R15_3A51	0.028	1.47571	0.46757
2	4	1R15_3A51	0.061	1.47571	0.46757
3	4	1R15_3A51	0.072	1.47571	0.46757
4	4	1R15_3A51	0.081	1.47571	0.46757
5	4	1R15_3A51	0.091	1.47571	0.46757
6	4	1R15_3A51	0.097	1.47571	0.46757
7	4	1R15_3A51	0.103	1.47571	0.46757
8	4	1R15_3A51	0.114	1.47571	0.46757
9	4	1R15_3A51	0.119	1.47571	0.46757
10	4	1R15_3A51	0.126	1.47571	0.46757
11	4	1R15_3A51	0.133	1.47571	0.46757
1	5	1R15_3A51	0.029	1.52101	0.453645
2	5	1R15_3A51	0.056	1.52101	0.453645
3	5	1R15_3A51	0.058	1.52101	0.453645
4	5	1R15_3A51	0.064	1.52101	0.453645
5	5	1R15_3A51	0.07	1.52101	0.453645
6	5	1R15_3A51	0.075	1.52101	0.453645
7	5	1R15_3A51	0.079	1.52101	0.453645
8	5	1R15_3A51	0.103	1.52101	0.453645
9	5	1R15_3A51	0.091	1.52101	0.453645
10	5	1R15_3A51	0.096	1.52101	0.453645
11	5	1R15_3A51	0.102	1.52101	0.453645
1	1	3A51_2Z1	0.016	2.12866	0.324148
2	1	3A51_2Z1	0.041	2.12866	0.324148
3	1	3A51_2Z1	0.054	2.12866	0.324148
4	1	3A51_2Z1	0.06	2.12866	0.324148
5	1	3A51_2Z1	0.071	2.12866	0.324148
6	1	3A51_2Z1	0.078	2.12866	0.324148
7	1	3A51_2Z1	0.085	2.12866	0.324148
8	1	3A51_2Z1	0.094	2.12866	0.324148
9	1	3A51_2Z1	0.103	2.12866	0.324148
10	1	3A51_2Z1	0.119	2.12866	0.324148
11	1	3A51_2Z1	0.132	2.12866	0.324148
1	2	3A51_2Z1	0.016	1.87556	0.367891
2	2	3A51_2Z1	0.047	1.87556	0.367891
3	2	3A51_2Z1	0.057	1.87556	0.367891
4	2	3A51_2Z1	0.066	1.87556	0.367891
5	2	3A51_2Z1	0.072	1.87556	0.367891
6	2	3A51_2Z1	0.076	1.87556	0.367891
7	2	3A51_2Z1	0.081	1.87556	0.367891
8	2	3A51_2Z1	0.088	1.87556	0.367891
9	2	3A51_2Z1	0.1	1.87556	0.367891
10	2	3A51_2Z1	0.105	1.87556	0.367891
11	2	3A51_2Z1	0.116	1.87556	0.367891
1	3	3A51_2Z1	0.014	3.07745	0.224212
2	3	3A51_2Z1	0.045	3.07745	0.224212
3	3	3A51_2Z1	0.054	3.07745	0.224212
4	3	3A51_2Z1	0.06	3.07745	0.224212
5	3	3A51_2Z1	0.065	3.07745	0.224212
6	3	3A51_2Z1	0.07	3.07745	0.224212
7	3	3A51_2Z1	0.079	3.07745	0.224212
8	3	3A51_2Z1	0.093	3.07745	0.224212
9	3	3A51_2Z1	0.108	3.07745	0.224212
10	3	3A51_2Z1	0.125	3.07745	0.224212
11	3	3A51_2Z1	0.145	3.07745	0.224212
1	4	3A51_2Z1	0.013	2.98457	0.231189
2	4	3A51_2Z1	0.044	2.98457	0.231189
3	4	3A51_2Z1	0.053	2.98457	0.231189
4	4	3A51_2Z1	0.058	2.98457	0.231189
5	4	3A51_2Z1	0.064	2.98457	0.231189
6	4	3A51_2Z1	0.071	2.98457	0.231189
7	4	3A51_2Z1	0.08	2.98457	0.231189
8	4	3A51_2Z1	0.099	2.98457	0.231189
9	4	3A51_2Z1	0.113	2.98457	0.231189
10	4	3A51_2Z1	0.136	2.98457	0.231189
11	4	3A51_2Z1	0.208	2.98457	0.231189
1	5	3A51_2Z1	0.013	2.04101	0.338069
2	5	3A51_2Z1	0.04	2.04101	0.338069
3	5	3A51_2Z1	0.058	2.04101	0.338069
4	5	3A51_2Z1	0.054	2.04101	0.338069
5	5	3A51_2Z1	0.059	2.04101	0.338069
6	5	3A51_2Z1	0.063	2.04101	0.338069
7	5	3A51_2Z1	0.065	2.04101	0.338069
8	5	3A51_2Z1	0.075	2.04101	0.338069
9	5	3A51_2Z1	0.08	2.04101	0.338069
10	5	3A51_2Z1	0.087	2.04101	0.338069
11	5	3A51_2Z1	0.095	2.04101	0.338069
1	1	3A51_3K8	0.013	0.811946	0.84981
2	1	3A51_3K8	0.04	0.811946	0.84981
3	1	3A51_3K8	0.048	0.811946	0.84981
4	1	3A51_3K8	0.055	0.811946	0.84981
5	1	3A51_3K8	0.058	0.811946	0.84981
6	1	3A51_3K8	0.069	0.811946	0.84981
7	1	3A51_3K8	0.071	0.811946	0.84981
8	1	3A51_3K8	0.068	0.811946	0.84981
9	1	3A51_3K8	0.076	0.811946	0.84981
10	1	3A51_3K8	0.071	0.811946	0.84981
11	1	3A51_3K8	0.073	0.811946	0.84981
1	2	3A51_3K8	0.013	1.38446	0.498388
2	2	3A51_3K8	0.043	1.38446	0.498388
3	2	3A51_3K8	0.051	1.38446	0.498388
4	2	3A51_3K8	0.059	1.38446	0.498388
5	2	3A51_3K8	0.062	1.38446	0.498388
6	2	3A51_3K8	0.072	1.38446	0.498388
7	2	3A51_3K8	0.084	1.38446	0.498388
8	2	3A51_3K8	0.096	1.38446	0.498388
9	2	3A51_3K8	0.102	1.38446	0.498388
10	2	3A51_3K8	0.105	1.38446	0.498388
11	2	3A51_3K8	0.096	1.38446	0.498388
1	3	3A51_3K8	0.013	0.997194	0.691942
2	3	3A51_3K8	0.042	0.997194	0.691942
3	3	3A51_3K8	0.049	0.997194	0.691942
4	3	3A51_3K8	0.052	0.997194	0.691942
5	3	3A51_3K8	0.051	0.997194	0.691942
6	3	3A51_3K8	0.057	0.997194	0.691942
7	3	3A51_3K8	0.064	0.997194	0.691942
8	3	3A51_3K8	0.074	0.997194	0.691942
9	3	3A51_3K8	0.069	0.997194	0.691942
10	3	3A51_3K8	0.066	0.997194	0.691942
11	3	3A51_3K8	0.067	0.997194	0.691942
1	4	3A51_3K8	0.013	0.180277	3.82745
2	4	3A51_3K8	0.041	0.180277	3.82745
3	4	3A51_3K8	0.045	0.180277	3.82745
4	4	3A51_3K8	0.046	0.180277	3.82745
5	4	3A51_3K8	0.048	0.180277	3.82745
6	4	3A51_3K8	0.05	0.180277	3.82745
7	4	3A51_3K8	0.052	0.180277	3.82745
8	4	3A51_3K8	0.055	0.180277	3.82745
9	4	3A51_3K8	0.058	0.180277	3.82745
10	4	3A51_3K8	0.059	0.180277	3.82745
11	4	3A51_3K8	0.062	0.180277	3.82745
1	5	3A51_3K8	0.015	1.46458	0.471124
2	5	3A51_3K8	0.045	1.46458	0.471124
3	5	3A51_3K8	0.056	1.46458	0.471124
4	5	3A51_3K8	0.063	1.46458	0.471124
5	5	3A51_3K8	0.071	1.46458	0.471124
6	5	3A51_3K8	0.076	1.46458	0.471124
7	5	3A51_3K8	0.077	1.46458	0.471124
8	5	3A51_3K8	0.088	1.46458	0.471124
9	5	3A51_3K8	0.094	1.46458	0.471124
10	5	3A51_3K8	0.1	1.46458	0.471124
11	5	3A51_3K8	0.104	1.46458	0.471124
1	1	3A51_3O21	0.014	2.84808	0.242268
2	1	3A51_3O21	0.043	2.84808	0.242268
3	1	3A51_3O21	0.055	2.84808	0.242268
4	1	3A51_3O21	0.059	2.84808	0.242268
5	1	3A51_3O21	0.071	2.84808	0.242268
6	1	3A51_3O21	0.079	2.84808	0.242268
7	1	3A51_3O21	0.088	2.84808	0.242268
8	1	3A51_3O21	0.1	2.84808	0.242268
9	1	3A51_3O21	0.117	2.84808	0.242268
10	1	3A51_3O21	0.144	2.84808	0.242268
11	1	3A51_3O21	0.164	2.84808	0.242268
1	2	3A51_3O21	0.013	3.23162	0.213515
2	2	3A51_3O21	0.042	3.23162	0.213515
3	2	3A51_3O21	0.053	3.23162	0.213515
4	2	3A51_3O21	0.058	3.23162	0.213515
5	2	3A51_3O21	0.065	3.23162	0.213515
6	2	3A51_3O21	0.071	3.23162	0.213515
7	2	3A51_3O21	0.078	3.23162	0.213515
8	2	3A51_3O21	0.093	3.23162	0.213515
9	2	3A51_3O21	0.111	3.23162	0.213515
10	2	3A51_3O21	0.137	3.23162	0.213515
11	2	3A51_3O21	0.157	3.23162	0.213515
1	3	3A51_3O21	0.013	3.39843	0.203035
2	3	3A51_3O21	0.045	3.39843	0.203035
3	3	3A51_3O21	0.053	3.39843	0.203035
4	3	3A51_3O21	0.059	3.39843	0.203035
5	3	3A51_3O21	0.064	3.39843	0.203035
6	3	3A51_3O21	0.068	3.39843	0.203035
7	3	3A51_3O21	0.074	3.39843	0.203035
8	3	3A51_3O21	0.092	3.39843	0.203035
9	3	3A51_3O21	0.118	3.39843	0.203035
10	3	3A51_3O21	0.145	3.39843	0.203035
11	3	3A51_3O21	0.164	3.39843	0.203035
1	4	3A51_3O21	0.012	2.92448	0.23594
2	4	3A51_3O21	0.045	2.92448	0.23594
3	4	3A51_3O21	0.053	2.92448	0.23594
4	4	3A51_3O21	0.058	2.92448	0.23594
5	4	3A51_3O21	0.063	2.92448	0.23594
6	4	3A51_3O21	0.069	2.92448	0.23594
7	4	3A51_3O21	0.079	2.92448	0.23594
8	4	3A51_3O21	0.098	2.92448	0.23594
9	4	3A51_3O21	0.13	2.92448	0.23594
10	4	3A51_3O21	0.161	2.92448	0.23594
11	4	3A51_3O21	0.177	2.92448	0.23594
1	5	3A51_3O21	0.012	3.35286	0.205795
2	5	3A51_3O21	0.039	3.35286	0.205795
3	5	3A51_3O21	0.048	3.35286	0.205795
4	5	3A51_3O21	0.054	3.35286	0.205795
5	5	3A51_3O21	0.059	3.35286	0.205795
6	5	3A51_3O21	0.063	3.35286	0.205795
7	5	3A51_3O21	0.07	3.35286	0.205795
8	5	3A51_3O21	0.082	3.35286	0.205795
9	5	3A51_3O21	0.097	3.35286	0.205795
10	5	3A51_3O21	0.122	3.35286	0.205795
11	5	3A51_3O21	0.137	3.35286	0.205795
1	1	3R39_3A51	0.013	1.59071	0.433768
2	1	3R39_3A51	0.041	1.59071	0.433768
3	1	3R39_3A51	0.052	1.59071	0.433768
4	1	3R39_3A51	0.052	1.59071	0.433768
5	1	3R39_3A51	0.061	1.59071	0.433768
6	1	3R39_3A51	0.067	1.59071	0.433768
7	1	3R39_3A51	0.073	1.59071	0.433768
8	1	3R39_3A51	0.08	1.59071	0.433768
9	1	3R39_3A51	0.083	1.59071	0.433768
10	1	3R39_3A51	0.091	1.59071	0.433768
11	1	3R39_3A51	0.095	1.59071	0.433768
1	2	3R39_3A51	0.013	1.57282	0.438703
2	2	3R39_3A51	0.041	1.57282	0.438703
3	2	3R39_3A51	0.052	1.57282	0.438703
4	2	3R39_3A51	0.056	1.57282	0.438703
5	2	3R39_3A51	0.06	1.57282	0.438703
6	2	3R39_3A51	0.063	1.57282	0.438703
7	2	3R39_3A51	0.066	1.57282	0.438703
8	2	3R39_3A51	0.074	1.57282	0.438703
9	2	3R39_3A51	0.078	1.57282	0.438703
10	2	3R39_3A51	0.083	1.57282	0.438703
11	2	3R39_3A51	0.09	1.57282	0.438703
1	3	3R39_3A51	0.013	1.3371	0.516042
2	3	3R39_3A51	0.045	1.3371	0.516042
3	3	3R39_3A51	0.056	1.3371	0.516042
4	3	3R39_3A51	0.059	1.3371	0.516042
5	3	3R39_3A51	0.064	1.3371	0.516042
6	3	3R39_3A51	0.067	1.3371	0.516042
7	3	3R39_3A51	0.07	1.3371	0.516042
8	3	3R39_3A51	0.076	1.3371	0.516042
9	3	3R39_3A51	0.081	1.3371	0.516042
10	3	3R39_3A51	0.086	1.3371	0.516042
11	3	3R39_3A51	0.091	1.3371	0.516042
1	4	3R39_3A51	0.012	2.16742	0.318351
2	4	3R39_3A51	0.044	2.16742	0.318351
3	4	3R39_3A51	0.053	2.16742	0.318351
4	4	3R39_3A51	0.059	2.16742	0.318351
5	4	3R39_3A51	0.064	2.16742	0.318351
6	4	3R39_3A51	0.068	2.16742	0.318351
7	4	3R39_3A51	0.073	2.16742	0.318351
8	4	3R39_3A51	0.08	2.16742	0.318351
9	4	3R39_3A51	0.088	2.16742	0.318351
10	4	3R39_3A51	0.098	2.16742	0.318351
11	4	3R39_3A51	0.108	2.16742	0.318351
1	5	3R39_3A51	0.012	2.62984	0.262373
2	5	3R39_3A51	0.041	2.62984	0.262373
3	5	3R39_3A51	0.048	2.62984	0.262373
4	5	3R39_3A51	0.053	2.62984	0.262373
5	5	3R39_3A51	0.058	2.62984	0.262373
6	5	3R39_3A51	0.061	2.62984	0.262373
7	5	3R39_3A51	0.067	2.62984	0.262373
8	5	3R39_3A51	0.072	2.62984	0.262373
9	5	3R39_3A51	0.081	2.62984	0.262373
10	5	3R39_3A51	0.093	2.62984	0.262373
11	5	3R39_3A51	0.103	2.62984	0.262373
1	1	3W21_3A51	0.036	1.36839	0.504243
2	1	3W21_3A51	0.049	1.36839	0.504243
3	1	3W21_3A51	0.069	1.36839	0.504243
4	1	3W21_3A51	0.068	1.36839	0.504243
5	1	3W21_3A51	0.086	1.36839	0.504243
6	1	3W21_3A51	0.096	1.36839	0.504243
7	1	3W21_3A51	0.102	1.36839	0.504243
8	1	3W21_3A51	0.109	1.36839	0.504243
9	1	3W21_3A51	0.113	1.36839	0.504243
10	1	3W21_3A51	0.12	1.36839	0.504243
11	1	3W21_3A51	0.134	1.36839	0.504243
1	2	3W21_3A51	0.034	1.23728	0.557673
2	2	3W21_3A51	0.056	1.23728	0.557673
3	2	3W21_3A51	0.073	1.23728	0.557673
4	2	3W21_3A51	0.078	1.23728	0.557673
5	2	3W21_3A51	0.087	1.23728	0.557673
6	2	3W21_3A51	0.092	1.23728	0.557673
7	2	3W21_3A51	0.098	1.23728	0.557673
8	2	3W21_3A51	0.103	1.23728	0.557673
9	2	3W21_3A51	0.106	1.23728	0.557673
10	2	3W21_3A51	0.114	1.23728	0.557673
11	2	3W21_3A51	0.118	1.23728	0.557673
1	3	3W21_3A51	0.032	1.21895	0.566061
2	3	3W21_3A51	0.062	1.21895	0.566061
3	3	3W21_3A51	0.076	1.21895	0.566061
4	3	3W21_3A51	0.081	1.21895	0.566061
5	3	3W21_3A51	0.088	1.21895	0.566061
6	3	3W21_3A51	0.092	1.21895	0.566061
7	3	3W21_3A51	0.099	1.21895	0.566061
8	3	3W21_3A51	0.103	1.21895	0.566061
9	3	3W21_3A51	0.108	1.21895	0.566061
10	3	3W21_3A51	0.113	1.21895	0.566061
11	3	3W21_3A51	0.117	1.21895	0.566061
1	4	3W21_3A51	0.031	1.42735	0.483415
2	4	3W21_3A51	0.064	1.42735	0.483415
3	4	3W21_3A51	0.076	1.42735	0.483415
4	4	3W21_3A51	0.081	1.42735	0.483415
5	4	3W21_3A51	0.088	1.42735	0.483415
6	4	3W21_3A51	0.092	1.42735	0.483415
7	4	3W21_3A51	0.098	1.42735	0.483415
8	4	3W21_3A51	0.104	1.42735	0.483415
9	4	3W21_3A51	0.106	1.42735	0.483415
10	4	3W21_3A51	0.115	1.42735	0.483415
11	4	3W21_3A51	0.123	1.42735	0.483415
1	5	3W21_3A51	0.031	1.29732	0.531866
2	5	3W21_3A51	0.062	1.29732	0.531866
3	5	3W21_3A51	0.073	1.29732	0.531866
4	5	3W21_3A51	0.08	1.29732	0.531866
5	5	3W21_3A51	0.087	1.29732	0.531866
6	5	3W21_3A51	0.091	1.29732	0.531866
7	5	3W21_3A51	0.096	1.29732	0.531866
8	5	3W21_3A51	0.102	1.29732	0.531866
9	5	3W21_3A51	0.108	1.29732	0.531866
10	5	3W21_3A51	0.115	1.29732	0.531866
11	5	3W21_3A51	0.115	1.29732	0.531866
1	1	3W3_3A51	0.02	1.29889	0.531224
2	1	3W3_3A51	0.037	1.29889	0.531224
3	1	3W3_3A51	0.052	1.29889	0.531224
4	1	3W3_3A51	0.059	1.29889	0.531224
5	1	3W3_3A51	0.072	1.29889	0.531224
6	1	3W3_3A51	0.082	1.29889	0.531224
7	1	3W3_3A51	0.094	1.29889	0.531224
8	1	3W3_3A51	0.103	1.29889	0.531224
9	1	3W3_3A51	0.112	1.29889	0.531224
10	1	3W3_3A51	0.115	1.29889	0.531224
11	1	3W3_3A51	0.12	1.29889	0.531224
1	2	3W3_3A51	0.019	1.56709	0.440305
2	2	3W3_3A51	0.035	1.56709	0.440305
3	2	3W3_3A51	0.049	1.56709	0.440305
4	2	3W3_3A51	0.048	1.56709	0.440305
5	2	3W3_3A51	0.056	1.56709	0.440305
6	2	3W3_3A51	0.065	1.56709	0.440305
7	2	3W3_3A51	0.07	1.56709	0.440305
8	2	3W3_3A51	0.077	1.56709	0.440305
9	2	3W3_3A51	0.084	1.56709	0.440305
10	2	3W3_3A51	0.089	1.56709	0.440305
11	2	3W3_3A51	0.092	1.56709	0.440305
1	3	3W3_3A51	0.019	1.65602	0.416661
2	3	3W3_3A51	0.036	1.65602	0.416661
3	3	3W3_3A51	0.044	1.65602	0.416661
4	3	3W3_3A51	0.046	1.65602	0.416661
5	3	3W3_3A51	0.052	1.65602	0.416661
6	3	3W3_3A51	0.058	1.65602	0.416661
7	3	3W3_3A51	0.064	1.65602	0.416661
8	3	3W3_3A51	0.071	1.65602	0.416661
9	3	3W3_3A51	0.075	1.65602	0.416661
10	3	3W3_3A51	0.08	1.65602	0.416661
11	3	3W3_3A51	0.084	1.65602	0.416661
1	4	3W3_3A51	0.018	1.46108	0.472252
2	4	3W3_3A51	0.04	1.46108	0.472252
3	4	3W3_3A51	0.045	1.46108	0.472252
4	4	3W3_3A51	0.054	1.46108	0.472252
5	4	3W3_3A51	0.059	1.46108	0.472252
6	4	3W3_3A51	0.063	1.46108	0.472252
7	4	3W3_3A51	0.069	1.46108	0.472252
8	4	3W3_3A51	0.075	1.46108	0.472252
9	4	3W3_3A51	0.079	1.46108	0.472252
10	4	3W3_3A51	0.084	1.46108	0.472252
11	4	3W3_3A51	0.087	1.46108	0.472252
1	5	3W3_3A51	0.02	1.69706	0.406585
2	5	3W3_3A51	0.039	1.69706	0.406585
3	5	3W3_3A51	0.046	1.69706	0.406585
4	5	3W3_3A51	0.052	1.69706	0.406585
5	5	3W3_3A51	0.058	1.69706	0.406585
6	5	3W3_3A51	0.063	1.69706	0.406585
7	5	3W3_3A51	0.07	1.69706	0.406585
8	5	3W3_3A51	0.075	1.69706	0.406585
9	5	3W3_3A51	0.081	1.69706	0.406585
10	5	3W3_3A51	0.087	1.69706	0.406585
11	5	3W3_3A51	0.093	1.69706	0.406585
1	1	3A51_2P5	0.02	1.64949	0.41831
2	1	3A51_2P5	0.042	1.64949	0.41831
3	1	3A51_2P5	0.051	1.64949	0.41831
4	1	3A51_2P5	0.055	1.64949	0.41831
5	1	3A51_2P5	0.063	1.64949	0.41831
6	1	3A51_2P5	0.068	1.64949	0.41831
7	1	3A51_2P5	0.074	1.64949	0.41831
8	1	3A51_2P5	0.084	1.64949	0.41831
9	1	3A51_2P5	0.089	1.64949	0.41831
10	1	3A51_2P5	0.092	1.64949	0.41831
11	1	3A51_2P5	0.1	1.64949	0.41831
1	2	3A51_2P5	0.02	2.34485	0.294262
2	2	3A51_2P5	0.043	2.34485	0.294262
3	2	3A51_2P5	0.05	2.34485	0.294262
4	2	3A51_2P5	0.052	2.34485	0.294262
5	2	3A51_2P5	0.058	2.34485	0.294262
6	2	3A51_2P5	0.063	2.34485	0.294262
7	2	3A51_2P5	0.07	2.34485	0.294262
8	2	3A51_2P5	0.079	2.34485	0.294262
9	2	3A51_2P5	0.089	2.34485	0.294262
10	2	3A51_2P5	0.098	2.34485	0.294262
11	2	3A51_2P5	0.106	2.34485	0.294262
1	3	3A51_2P5	0.02	1.55604	0.443433
2	3	3A51_2P5	0.044	1.55604	0.443433
3	3	3A51_2P5	0.051	1.55604	0.443433
4	3	3A51_2P5	0.056	1.55604	0.443433
5	3	3A51_2P5	0.061	1.55604	0.443433
6	3	3A51_2P5	0.066	1.55604	0.443433
7	3	3A51_2P5	0.071	1.55604	0.443433
8	3	3A51_2P5	0.077	1.55604	0.443433
9	3	3A51_2P5	0.083	1.55604	0.443433
10	3	3A51_2P5	0.086	1.55604	0.443433
11	3	3A51_2P5	0.09	1.55604	0.443433
1	4	3A51_2P5	0.027	1.34094	0.514563
2	4	3A51_2P5	0.043	1.34094	0.514563
3	4	3A51_2P5	0.051	1.34094	0.514563
4	4	3A51_2P5	0.057	1.34094	0.514563
5	4	3A51_2P5	0.063	1.34094	0.514563
6	4	3A51_2P5	0.071	1.34094	0.514563
7	4	3A51_2P5	0.072	1.34094	0.514563
8	4	3A51_2P5	0.083	1.34094	0.514563
9	4	3A51_2P5	0.084	1.34094	0.514563
10	4	3A51_2P5	0.087	1.34094	0.514563
11	4	3A51_2P5	0.091	1.34094	0.514563
1	5	3A51_2P5	0.019	1.2682	0.544079
2	5	3A51_2P5	0.041	1.2682	0.544079
3	5	3A51_2P5	0.049	1.2682	0.544079
4	5	3A51_2P5	0.053	1.2682	0.544079
5	5	3A51_2P5	0.059	1.2682	0.544079
6	5	3A51_2P5	0.06	1.2682	0.544079
7	5	3A51_2P5	0.064	1.2682	0.544079
8	5	3A51_2P5	0.086	1.2682	0.544079
9	5	3A51_2P5	0.073	1.2682	0.544079
10	5	3A51_2P5	0.077	1.2682	0.544079
11	5	3A51_2P5	0.079	1.2682	0.544079
1	1	3A51_1G30	0.047	1.36153	0.506783
2	1	3A51_1G30	0.05	1.36153	0.506783
3	1	3A51_1G30	0.058	1.36153	0.506783
4	1	3A51_1G30	0.065	1.36153	0.506783
5	1	3A51_1G30	0.082	1.36153	0.506783
6	1	3A51_1G30	0.092	1.36153	0.506783
7	1	3A51_1G30	0.101	1.36153	0.506783
8	1	3A51_1G30	0.114	1.36153	0.506783
9	1	3A51_1G30	0.125	1.36153	0.506783
10	1	3A51_1G30	0.136	1.36153	0.506783
11	1	3A51_1G30	0.149	1.36153	0.506783
1	2	3A51_1G30	0.046	1.98532	0.347551
2	2	3A51_1G30	0.063	1.98532	0.347551
3	2	3A51_1G30	0.059	1.98532	0.347551
4	2	3A51_1G30	0.066	1.98532	0.347551
5	2	3A51_1G30	0.077	1.98532	0.347551
6	2	3A51_1G30	0.087	1.98532	0.347551
7	2	3A51_1G30	0.097	1.98532	0.347551
8	2	3A51_1G30	0.113	1.98532	0.347551
9	2	3A51_1G30	0.125	1.98532	0.347551
10	2	3A51_1G30	0.144	1.98532	0.347551
11	2	3A51_1G30	0.165	1.98532	0.347551
1	3	3A51_1G30	0.049	1.53555	0.449351
2	3	3A51_1G30	0.059	1.53555	0.449351
3	3	3A51_1G30	0.063	1.53555	0.449351
4	3	3A51_1G30	0.07	1.53555	0.449351
5	3	3A51_1G30	0.081	1.53555	0.449351
6	3	3A51_1G30	0.09	1.53555	0.449351
7	3	3A51_1G30	0.101	1.53555	0.449351
8	3	3A51_1G30	0.117	1.53555	0.449351
9	3	3A51_1G30	0.134	1.53555	0.449351
10	3	3A51_1G30	0.208	1.53555	0.449351
11	3	3A51_1G30	0.183	1.53555	0.449351
1	4	3A51_1G30	0.049	1.77117	0.389572
2	4	3A51_1G30	0.054	1.77117	0.389572
3	4	3A51_1G30	0.062	1.77117	0.389572
4	4	3A51_1G30	0.069	1.77117	0.389572
5	4	3A51_1G30	0.079	1.77117	0.389572
6	4	3A51_1G30	0.088	1.77117	0.389572
7	4	3A51_1G30	0.102	1.77117	0.389572
8	4	3A51_1G30	0.116	1.77117	0.389572
9	4	3A51_1G30	0.131	1.77117	0.389572
10	4	3A51_1G30	0.154	1.77117	0.389572
11	4	3A51_1G30	0.176	1.77117	0.389572
1	5	3A51_1G30	0.049	1.85746	0.371475
2	5	3A51_1G30	0.052	1.85746	0.371475
3	5	3A51_1G30	0.061	1.85746	0.371475
4	5	3A51_1G30	0.066	1.85746	0.371475
5	5	3A51_1G30	0.075	1.85746	0.371475
6	5	3A51_1G30	0.081	1.85746	0.371475
7	5	3A51_1G30	0.089	1.85746	0.371475
8	5	3A51_1G30	0.1	1.85746	0.371475
9	5	3A51_1G30	0.113	1.85746	0.371475
10	5	3A51_1G30	0.128	1.85746	0.371475
11	5	3A51_1G30	0.145	1.85746	0.371475
1	1	1S10_3A51	0.031	1.95651	0.352669
2	1	1S10_3A51	0.045	1.95651	0.352669
3	1	1S10_3A51	0.053	1.95651	0.352669
4	1	1S10_3A51	0.058	1.95651	0.352669
5	1	1S10_3A51	0.067	1.95651	0.352669
6	1	1S10_3A51	0.074	1.95651	0.352669
7	1	1S10_3A51	0.081	1.95651	0.352669
8	1	1S10_3A51	0.094	1.95651	0.352669
9	1	1S10_3A51	0.106	1.95651	0.352669
10	1	1S10_3A51	0.12	1.95651	0.352669
11	1	1S10_3A51	0.128	1.95651	0.352669
1	2	1S10_3A51	0.03	2.57273	0.268197
2	2	1S10_3A51	0.047	2.57273	0.268197
3	2	1S10_3A51	0.062	2.57273	0.268197
4	2	1S10_3A51	0.054	2.57273	0.268197
5	2	1S10_3A51	0.06	2.57273	0.268197
6	2	1S10_3A51	0.065	2.57273	0.268197
7	2	1S10_3A51	0.072	2.57273	0.268197
8	2	1S10_3A51	0.078	2.57273	0.268197
9	2	1S10_3A51	0.084	2.57273	0.268197
10	2	1S10_3A51	0.093	2.57273	0.268197
11	2	1S10_3A51	0.101	2.57273	0.268197
1	3	1S10_3A51	0.023	1.01452	0.680125
2	3	1S10_3A51	0.041	1.01452	0.680125
3	3	1S10_3A51	0.051	1.01452	0.680125
4	3	1S10_3A51	0.046	1.01452	0.680125
5	3	1S10_3A51	0.051	1.01452	0.680125
6	3	1S10_3A51	0.053	1.01452	0.680125
7	3	1S10_3A51	0.055	1.01452	0.680125
8	3	1S10_3A51	0.056	1.01452	0.680125
9	3	1S10_3A51	0.057	1.01452	0.680125
10	3	1S10_3A51	0.062	1.01452	0.680125
11	3	1S10_3A51	0.064	1.01452	0.680125
1	4	1S10_3A51	0.031	2.48094	0.27812
2	4	1S10_3A51	0.049	2.48094	0.27812
3	4	1S10_3A51	0.057	2.48094	0.27812
4	4	1S10_3A51	0.061	2.48094	0.27812
5	4	1S10_3A51	0.067	2.48094	0.27812
6	4	1S10_3A51	0.071	2.48094	0.27812
7	4	1S10_3A51	0.078	2.48094	0.27812
8	4	1S10_3A51	0.085	2.48094	0.27812
9	4	1S10_3A51	0.095	2.48094	0.27812
10	4	1S10_3A51	0.105	2.48094	0.27812
11	4	1S10_3A51	0.117	2.48094	0.27812
1	5	1S10_3A51	0.031	2.68849	0.25665
2	5	1S10_3A51	0.046	2.68849	0.25665
3	5	1S10_3A51	0.056	2.68849	0.25665
4	5	1S10_3A51	0.056	2.68849	0.25665
5	5	1S10_3A51	0.061	2.68849	0.25665
6	5	1S10_3A51	0.064	2.68849	0.25665
7	5	1S10_3A51	0.069	2.68849	0.25665
8	5	1S10_3A51	0.074	2.68849	0.25665
9	5	1S10_3A51	0.08	2.68849	0.25665
10	5	1S10_3A51	0.088	2.68849	0.25665
11	5	1S10_3A51	0.099	2.68849	0.25665
1	1	2P5_3K8	0.032	2.12314	0.32499
2	1	2P5_3K8	0.066	2.12314	0.32499
3	1	2P5_3K8	0.054	2.12314	0.32499
4	1	2P5_3K8	0.058	2.12314	0.32499
5	1	2P5_3K8	0.07	2.12314	0.32499
6	1	2P5_3K8	0.078	2.12314	0.32499
7	1	2P5_3K8	0.085	2.12314	0.32499
8	1	2P5_3K8	0.091	2.12314	0.32499
9	1	2P5_3K8	0.1	2.12314	0.32499
10	1	2P5_3K8	0.105	2.12314	0.32499
11	1	2P5_3K8	0.114	2.12314	0.32499
1	2	2P5_3K8	0.032	1.70369	0.405003
2	2	2P5_3K8	0.048	1.70369	0.405003
3	2	2P5_3K8	0.057	1.70369	0.405003
4	2	2P5_3K8	0.057	1.70369	0.405003
5	2	2P5_3K8	0.065	1.70369	0.405003
6	2	2P5_3K8	0.071	1.70369	0.405003
7	2	2P5_3K8	0.078	1.70369	0.405003
8	2	2P5_3K8	0.084	1.70369	0.405003
9	2	2P5_3K8	0.09	1.70369	0.405003
10	2	2P5_3K8	0.095	1.70369	0.405003
11	2	2P5_3K8	0.1	1.70369	0.405003
1	3	2P5_3K8	0.031	1.69611	0.406813
2	3	2P5_3K8	0.052	1.69611	0.406813
3	3	2P5_3K8	0.068	1.69611	0.406813
4	3	2P5_3K8	0.064	1.69611	0.406813
5	3	2P5_3K8	0.071	1.69611	0.406813
6	3	2P5_3K8	0.076	1.69611	0.406813
7	3	2P5_3K8	0.083	1.69611	0.406813
8	3	2P5_3K8	0.089	1.69611	0.406813
9	3	2P5_3K8	0.094	1.69611	0.406813
10	3	2P5_3K8	0.1	1.69611	0.406813
11	3	2P5_3K8	0.103	1.69611	0.406813
1	4	2P5_3K8	0.033	1.83305	0.376422
2	4	2P5_3K8	0.053	1.83305	0.376422
3	4	2P5_3K8	0.065	1.83305	0.376422
4	4	2P5_3K8	0.069	1.83305	0.376422
5	4	2P5_3K8	0.075	1.83305	0.376422
6	4	2P5_3K8	0.08	1.83305	0.376422
7	4	2P5_3K8	0.088	1.83305	0.376422
8	4	2P5_3K8	0.094	1.83305	0.376422
9	4	2P5_3K8	0.104	1.83305	0.376422
10	4	2P5_3K8	0.11	1.83305	0.376422
11	4	2P5_3K8	0.116	1.83305	0.376422
1	5	2P5_3K8	0.031	1.8274	0.377585
2	5	2P5_3K8	0.047	1.8274	0.377585
3	5	2P5_3K8	0.056	1.8274	0.377585
4	5	2P5_3K8	0.06	1.8274	0.377585
5	5	2P5_3K8	0.065	1.8274	0.377585
6	5	2P5_3K8	0.069	1.8274	0.377585
7	5	2P5_3K8	0.074	1.8274	0.377585
8	5	2P5_3K8	0.074	1.8274	0.377585
9	5	2P5_3K8	0.092	1.8274	0.377585
10	5	2P5_3K8	0.091	1.8274	0.377585
11	5	2P5_3K8	0.095	1.8274	0.377585
1	1	1G30_3K8	0.077	1.18494	0.582308
2	1	1G30_3K8	0.076	1.18494	0.582308
3	1	1G30_3K8	0.093	1.18494	0.582308
4	1	1G30_3K8	0.11	1.18494	0.582308
5	1	1G30_3K8	0.133	1.18494	0.582308
6	1	1G30_3K8	0.155	1.18494	0.582308
7	1	1G30_3K8	0.19	1.18494	0.582308
8	1	1G30_3K8	0.226	1.18494	0.582308
9	1	1G30_3K8	0.264	1.18494	0.582308
10	1	1G30_3K8	0.304	1.18494	0.582308
11	1	1G30_3K8	0.311	1.18494	0.582308
1	2	1G30_3K8	0.076	1.24866	0.552591
2	2	1G30_3K8	0.074	1.24866	0.552591
3	2	1G30_3K8	0.089	1.24866	0.552591
4	2	1G30_3K8	0.098	1.24866	0.552591
5	2	1G30_3K8	0.119	1.24866	0.552591
6	2	1G30_3K8	0.137	1.24866	0.552591
7	2	1G30_3K8	0.165	1.24866	0.552591
8	2	1G30_3K8	0.202	1.24866	0.552591
9	2	1G30_3K8	0.225	1.24866	0.552591
10	2	1G30_3K8	0.261	1.24866	0.552591
11	2	1G30_3K8	0.282	1.24866	0.552591
1	3	1G30_3K8	0.072	1.33674	0.51618
2	3	1G30_3K8	0.082	1.33674	0.51618
3	3	1G30_3K8	0.098	1.33674	0.51618
4	3	1G30_3K8	0.111	1.33674	0.51618
5	3	1G30_3K8	0.133	1.33674	0.51618
6	3	1G30_3K8	0.15	1.33674	0.51618
7	3	1G30_3K8	0.181	1.33674	0.51618
8	3	1G30_3K8	0.216	1.33674	0.51618
9	3	1G30_3K8	0.251	1.33674	0.51618
10	3	1G30_3K8	0.285	1.33674	0.51618
11	3	1G30_3K8	0.293	1.33674	0.51618
1	4	1G30_3K8	0.079	1.46865	0.469819
2	4	1G30_3K8	0.092	1.46865	0.469819
3	4	1G30_3K8	0.109	1.46865	0.469819
4	4	1G30_3K8	0.125	1.46865	0.469819
5	4	1G30_3K8	0.147	1.46865	0.469819
6	4	1G30_3K8	0.165	1.46865	0.469819
7	4	1G30_3K8	0.169	1.46865	0.469819
8	4	1G30_3K8	0.23	1.46865	0.469819
9	4	1G30_3K8	0.267	1.46865	0.469819
10	4	1G30_3K8	0.299	1.46865	0.469819
11	4	1G30_3K8	0.307	1.46865	0.469819
1	5	1G30_3K8	0.079	1.21582	0.56752
2	5	1G30_3K8	0.084	1.21582	0.56752
3	5	1G30_3K8	0.101	1.21582	0.56752
4	5	1G30_3K8	0.117	1.21582	0.56752
5	5	1G30_3K8	0.139	1.21582	0.56752
6	5	1G30_3K8	0.161	1.21582	0.56752
7	5	1G30_3K8	0.192	1.21582	0.56752
8	5	1G30_3K8	0.225	1.21582	0.56752
9	5	1G30_3K8	0.263	1.21582	0.56752
10	5	1G30_3K8	0.298	1.21582	0.56752
11	5	1G30_3K8	0.296	1.21582	0.56752
1	1	1S10_3K8	0.067	1.71012	0.403481
2	1	1S10_3K8	0.09	1.71012	0.403481
3	1	1S10_3K8	0.1	1.71012	0.403481
4	1	1S10_3K8	0.12	1.71012	0.403481
5	1	1S10_3K8	0.14	1.71012	0.403481
6	1	1S10_3K8	0.156	1.71012	0.403481
7	1	1S10_3K8	0.184	1.71012	0.403481
8	1	1S10_3K8	0.213	1.71012	0.403481
9	1	1S10_3K8	0.235	1.71012	0.403481
10	1	1S10_3K8	0.269	1.71012	0.403481
11	1	1S10_3K8	0.296	1.71012	0.403481
1	2	1S10_3K8	0.066	1.02313	0.6744
2	2	1S10_3K8	0.075	1.02313	0.6744
3	2	1S10_3K8	0.09	1.02313	0.6744
4	2	1S10_3K8	0.103	1.02313	0.6744
5	2	1S10_3K8	0.121	1.02313	0.6744
6	2	1S10_3K8	0.138	1.02313	0.6744
7	2	1S10_3K8	0.162	1.02313	0.6744
8	2	1S10_3K8	0.188	1.02313	0.6744
9	2	1S10_3K8	0.313	1.02313	0.6744
10	2	1S10_3K8	0.238	1.02313	0.6744
11	2	1S10_3K8	0.26	1.02313	0.6744
1	3	1S10_3K8	0.06	1.66788	0.413699
2	3	1S10_3K8	0.082	1.66788	0.413699
3	3	1S10_3K8	0.097	1.66788	0.413699
4	3	1S10_3K8	0.115	1.66788	0.413699
5	3	1S10_3K8	0.136	1.66788	0.413699
6	3	1S10_3K8	0.154	1.66788	0.413699
7	3	1S10_3K8	0.179	1.66788	0.413699
8	3	1S10_3K8	0.205	1.66788	0.413699
9	3	1S10_3K8	0.228	1.66788	0.413699
10	3	1S10_3K8	0.256	1.66788	0.413699
11	3	1S10_3K8	0.281	1.66788	0.413699
1	4	1S10_3K8	0.061	1.83486	0.376051
2	4	1S10_3K8	0.097	1.83486	0.376051
3	4	1S10_3K8	0.112	1.83486	0.376051
4	4	1S10_3K8	0.13	1.83486	0.376051
5	4	1S10_3K8	0.151	1.83486	0.376051
6	4	1S10_3K8	0.17	1.83486	0.376051
7	4	1S10_3K8	0.198	1.83486	0.376051
8	4	1S10_3K8	0.221	1.83486	0.376051
9	4	1S10_3K8	0.25	1.83486	0.376051
10	4	1S10_3K8	0.279	1.83486	0.376051
11	4	1S10_3K8	0.305	1.83486	0.376051
1	5	1S10_3K8	0.062	1.79125	0.385206
2	5	1S10_3K8	0.085	1.79125	0.385206
3	5	1S10_3K8	0.101	1.79125	0.385206
4	5	1S10_3K8	0.115	1.79125	0.385206
5	5	1S10_3K8	0.135	1.79125	0.385206
6	5	1S10_3K8	0.153	1.79125	0.385206
7	5	1S10_3K8	0.176	1.79125	0.385206
8	5	1S10_3K8	0.197	1.79125	0.385206
9	5	1S10_3K8	0.227	1.79125	0.385206
10	5	1S10_3K8	0.255	1.79125	0.385206
11	5	1S10_3K8	0.28	1.79125	0.385206
1	1	1S10_1P35	0.057	1.51476	0.455517
2	1	1S10_1P35	0.061	1.51476	0.455517
3	1	1S10_1P35	0.072	1.51476	0.455517
4	1	1S10_1P35	0.084	1.51476	0.455517
5	1	1S10_1P35	0.095	1.51476	0.455517
6	1	1S10_1P35	0.106	1.51476	0.455517
7	1	1S10_1P35	0.122	1.51476	0.455517
8	1	1S10_1P35	0.145	1.51476	0.455517
9	1	1S10_1P35	0.157	1.51476	0.455517
10	1	1S10_1P35	0.178	1.51476	0.455517
11	1	1S10_1P35	0.197	1.51476	0.455517
1	2	1S10_1P35	0.057	1.56501	0.44089
2	2	1S10_1P35	0.06	1.56501	0.44089
3	2	1S10_1P35	0.069	1.56501	0.44089
4	2	1S10_1P35	0.078	1.56501	0.44089
5	2	1S10_1P35	0.093	1.56501	0.44089
6	2	1S10_1P35	0.105	1.56501	0.44089
7	2	1S10_1P35	0.123	1.56501	0.44089
8	2	1S10_1P35	0.14	1.56501	0.44089
9	2	1S10_1P35	0.161	1.56501	0.44089
10	2	1S10_1P35	0.186	1.56501	0.44089
11	2	1S10_1P35	0.212	1.56501	0.44089
1	3	1S10_1P35	0.058	2.91762	0.236494
2	3	1S10_1P35	0.134	2.91762	0.236494
3	3	1S10_1P35	0.088	2.91762	0.236494
4	3	1S10_1P35	0.099	2.91762	0.236494
5	3	1S10_1P35	0.115	2.91762	0.236494
6	3	1S10_1P35	0.129	2.91762	0.236494
7	3	1S10_1P35	0.149	2.91762	0.236494
8	3	1S10_1P35	0.17	2.91762	0.236494
9	3	1S10_1P35	0.195	2.91762	0.236494
10	3	1S10_1P35	0.221	2.91762	0.236494
11	3	1S10_1P35	0.246	2.91762	0.236494
1	4	1S10_1P35	0.061	1.89196	0.364702
2	4	1S10_1P35	0.086	1.89196	0.364702
3	4	1S10_1P35	0.102	1.89196	0.364702
4	4	1S10_1P35	0.116	1.89196	0.364702
5	4	1S10_1P35	0.134	1.89196	0.364702
6	4	1S10_1P35	0.148	1.89196	0.364702
7	4	1S10_1P35	0.169	1.89196	0.364702
8	4	1S10_1P35	0.193	1.89196	0.364702
9	4	1S10_1P35	0.218	1.89196	0.364702
10	4	1S10_1P35	0.247	1.89196	0.364702
11	4	1S10_1P35	0.27	1.89196	0.364702
1	5	1S10_1P35	0.059	1.83132	0.376778
2	5	1S10_1P35	0.076	1.83132	0.376778
3	5	1S10_1P35	0.09	1.83132	0.376778
4	5	1S10_1P35	0.102	1.83132	0.376778
5	5	1S10_1P35	0.118	1.83132	0.376778
6	5	1S10_1P35	0.133	1.83132	0.376778
7	5	1S10_1P35	0.155	1.83132	0.376778
8	5	1S10_1P35	0.177	1.83132	0.376778
9	5	1S10_1P35	0.209	1.83132	0.376778
10	5	1S10_1P35	0.236	1.83132	0.376778
11	5	1S10_1P35	0.266	1.83132	0.376778
1	1	1P35_1G30	0.027	2.3831	0.289539
2	1	1P35_1G30	0.042	2.3831	0.289539
3	1	1P35_1G30	0.055	2.3831	0.289539
4	1	1P35_1G30	0.051	2.3831	0.289539
5	1	1P35_1G30	0.061	2.3831	0.289539
6	1	1P35_1G30	0.067	2.3831	0.289539
7	1	1P35_1G30	0.071	2.3831	0.289539
8	1	1P35_1G30	0.078	2.3831	0.289539
9	1	1P35_1G30	0.091	2.3831	0.289539
10	1	1P35_1G30	0.1	2.3831	0.289539
11	1	1P35_1G30	0.11	2.3831	0.289539
1	2	1P35_1G30	0.027	2.14123	0.322244
2	2	1P35_1G30	0.04	2.14123	0.322244
3	2	1P35_1G30	0.053	2.14123	0.322244
4	2	1P35_1G30	0.047	2.14123	0.322244
5	2	1P35_1G30	0.057	2.14123	0.322244
6	2	1P35_1G30	0.063	2.14123	0.322244
7	2	1P35_1G30	0.067	2.14123	0.322244
8	2	1P35_1G30	0.075	2.14123	0.322244
9	2	1P35_1G30	0.084	2.14123	0.322244
10	2	1P35_1G30	0.091	2.14123	0.322244
11	2	1P35_1G30	0.099	2.14123	0.322244
1	3	1P35_1G30	0.027	1.96752	0.350696
2	3	1P35_1G30	0.042	1.96752	0.350696
3	3	1P35_1G30	0.045	1.96752	0.350696
4	3	1P35_1G30	0.051	1.96752	0.350696
5	3	1P35_1G30	0.057	1.96752	0.350696
6	3	1P35_1G30	0.061	1.96752	0.350696
7	3	1P35_1G30	0.066	1.96752	0.350696
8	3	1P35_1G30	0.072	1.96752	0.350696
9	3	1P35_1G30	0.08	1.96752	0.350696
10	3	1P35_1G30	0.087	1.96752	0.350696
11	3	1P35_1G30	0.092	1.96752	0.350696
1	4	1P35_1G30	0.026	1.82689	0.37769
2	4	1P35_1G30	0.042	1.82689	0.37769
3	4	1P35_1G30	0.05	1.82689	0.37769
4	4	1P35_1G30	0.056	1.82689	0.37769
5	4	1P35_1G30	0.064	1.82689	0.37769
6	4	1P35_1G30	0.068	1.82689	0.37769
7	4	1P35_1G30	0.076	1.82689	0.37769
8	4	1P35_1G30	0.083	1.82689	0.37769
9	4	1P35_1G30	0.092	1.82689	0.37769
10	4	1P35_1G30	0.1	1.82689	0.37769
11	4	1P35_1G30	0.106	1.82689	0.37769
1	5	1P35_1G30	0.026	1.832	0.376638
2	5	1P35_1G30	0.04	1.832	0.376638
3	5	1P35_1G30	0.045	1.832	0.376638
4	5	1P35_1G30	0.049	1.832	0.376638
5	5	1P35_1G30	0.057	1.832	0.376638
6	5	1P35_1G30	0.06	1.832	0.376638
7	5	1P35_1G30	0.066	1.832	0.376638
8	5	1P35_1G30	0.072	1.832	0.376638
9	5	1P35_1G30	0.079	1.832	0.376638
10	5	1P35_1G30	0.086	1.832	0.376638
11	5	1P35_1G30	0.09	1.832	0.376638
1	1	1S10_3O21	0.025	2.14562	0.321585
2	1	1S10_3O21	0.034	2.14562	0.321585
3	1	1S10_3O21	0.048	2.14562	0.321585
4	1	1S10_3O21	0.042	2.14562	0.321585
5	1	1S10_3O21	0.051	2.14562	0.321585
6	1	1S10_3O21	0.059	2.14562	0.321585
7	1	1S10_3O21	0.065	2.14562	0.321585
8	1	1S10_3O21	0.073	2.14562	0.321585
9	1	1S10_3O21	0.083	2.14562	0.321585
10	1	1S10_3O21	0.094	2.14562	0.321585
11	1	1S10_3O21	0.105	2.14562	0.321585
1	2	1S10_3O21	0.026	2.04702	0.337076
2	2	1S10_3O21	0.035	2.04702	0.337076
3	2	1S10_3O21	0.041	2.04702	0.337076
4	2	1S10_3O21	0.046	2.04702	0.337076
5	2	1S10_3O21	0.053	2.04702	0.337076
6	2	1S10_3O21	0.059	2.04702	0.337076
7	2	1S10_3O21	0.066	2.04702	0.337076
8	2	1S10_3O21	0.076	2.04702	0.337076
9	2	1S10_3O21	0.088	2.04702	0.337076
10	2	1S10_3O21	0.102	2.04702	0.337076
11	2	1S10_3O21	0.114	2.04702	0.337076
1	3	1S10_3O21	0.026	2.16195	0.319157
2	3	1S10_3O21	0.036	2.16195	0.319157
3	3	1S10_3O21	0.044	2.16195	0.319157
4	3	1S10_3O21	0.045	2.16195	0.319157
5	3	1S10_3O21	0.051	2.16195	0.319157
6	3	1S10_3O21	0.055	2.16195	0.319157
7	3	1S10_3O21	0.062	2.16195	0.319157
8	3	1S10_3O21	0.07	2.16195	0.319157
9	3	1S10_3O21	0.081	2.16195	0.319157
10	3	1S10_3O21	0.09	2.16195	0.319157
11	3	1S10_3O21	0.099	2.16195	0.319157
1	4	1S10_3O21	0.026	2.13195	0.323647
2	4	1S10_3O21	0.039	2.13195	0.323647
3	4	1S10_3O21	0.043	2.13195	0.323647
4	4	1S10_3O21	0.046	2.13195	0.323647
5	4	1S10_3O21	0.052	2.13195	0.323647
6	4	1S10_3O21	0.054	2.13195	0.323647
7	4	1S10_3O21	0.06	2.13195	0.323647
8	4	1S10_3O21	0.067	2.13195	0.323647
9	4	1S10_3O21	0.073	2.13195	0.323647
10	4	1S10_3O21	0.08	2.13195	0.323647
11	4	1S10_3O21	0.086	2.13195	0.323647
1	5	1S10_3O21	0.026	2.17214	0.317658
2	5	1S10_3O21	0.036	2.17214	0.317658
3	5	1S10_3O21	0.039	2.17214	0.317658
4	5	1S10_3O21	0.042	2.17214	0.317658
5	5	1S10_3O21	0.048	2.17214	0.317658
6	5	1S10_3O21	0.05	2.17214	0.317658
7	5	1S10_3O21	0.055	2.17214	0.317658
8	5	1S10_3O21	0.061	2.17214	0.317658
9	5	1S10_3O21	0.07	2.17214	0.317658
10	5	1S10_3O21	0.077	2.17214	0.317658
11	5	1S10_3O21	0.083	2.17214	0.317658
1	1	1P35_3K8	0.048	1.42085	0.485626
2	1	1P35_3K8	0.044	1.42085	0.485626
3	1	1P35_3K8	0.05	1.42085	0.485626
4	1	1P35_3K8	0.06	1.42085	0.485626
5	1	1P35_3K8	0.078	1.42085	0.485626
6	1	1P35_3K8	0.092	1.42085	0.485626
7	1	1P35_3K8	0.111	1.42085	0.485626
8	1	1P35_3K8	0.137	1.42085	0.485626
9	1	1P35_3K8	0.17	1.42085	0.485626
10	1	1P35_3K8	0.206	1.42085	0.485626
11	1	1P35_3K8	0.243	1.42085	0.485626
1	2	1P35_3K8	0.049	1.49658	0.461051
2	2	1P35_3K8	0.049	1.49658	0.461051
3	2	1P35_3K8	0.059	1.49658	0.461051
4	2	1P35_3K8	0.067	1.49658	0.461051
5	2	1P35_3K8	0.081	1.49658	0.461051
6	2	1P35_3K8	0.093	1.49658	0.461051
7	2	1P35_3K8	0.112	1.49658	0.461051
8	2	1P35_3K8	0.133	1.49658	0.461051
9	2	1P35_3K8	0.161	1.49658	0.461051
10	2	1P35_3K8	0.197	1.49658	0.461051
11	2	1P35_3K8	0.228	1.49658	0.461051
1	3	1P35_3K8	0.05	1.38787	0.497164
2	3	1P35_3K8	0.051	1.38787	0.497164
3	3	1P35_3K8	0.059	1.38787	0.497164
4	3	1P35_3K8	0.066	1.38787	0.497164
5	3	1P35_3K8	0.082	1.38787	0.497164
6	3	1P35_3K8	0.097	1.38787	0.497164
7	3	1P35_3K8	0.121	1.38787	0.497164
8	3	1P35_3K8	0.143	1.38787	0.497164
9	3	1P35_3K8	0.173	1.38787	0.497164
10	3	1P35_3K8	0.217	1.38787	0.497164
11	3	1P35_3K8	0.246	1.38787	0.497164
1	4	1P35_3K8	0.048	1.53095	0.4507
2	4	1P35_3K8	0.052	1.53095	0.4507
3	4	1P35_3K8	0.061	1.53095	0.4507
4	4	1P35_3K8	0.071	1.53095	0.4507
5	4	1P35_3K8	0.088	1.53095	0.4507
6	4	1P35_3K8	0.104	1.53095	0.4507
7	4	1P35_3K8	0.13	1.53095	0.4507
8	4	1P35_3K8	0.157	1.53095	0.4507
9	4	1P35_3K8	0.194	1.53095	0.4507
10	4	1P35_3K8	0.243	1.53095	0.4507
11	4	1P35_3K8	0.287	1.53095	0.4507
1	5	1P35_3K8	0.048	1.53809	0.448609
2	5	1P35_3K8	0.059	1.53809	0.448609
3	5	1P35_3K8	0.071	1.53809	0.448609
4	5	1P35_3K8	0.083	1.53809	0.448609
5	5	1P35_3K8	0.104	1.53809	0.448609
6	5	1P35_3K8	0.123	1.53809	0.448609
7	5	1P35_3K8	0.156	1.53809	0.448609
8	5	1P35_3K8	0.189	1.53809	0.448609
9	5	1P35_3K8	0.233	1.53809	0.448609
10	5	1P35_3K8	0.286	1.53809	0.448609
11	5	1P35_3K8	0.323	1.53809	0.448609
1	1	3O21_3K8	0.043	1.9941	0.346021
2	1	3O21_3K8	0.077	1.9941	0.346021
3	1	3O21_3K8	0.091	1.9941	0.346021
4	1	3O21_3K8	0.109	1.9941	0.346021
5	1	3O21_3K8	0.127	1.9941	0.346021
6	1	3O21_3K8	0.142	1.9941	0.346021
7	1	3O21_3K8	0.164	1.9941	0.346021
8	1	3O21_3K8	0.187	1.9941	0.346021
9	1	3O21_3K8	0.221	1.9941	0.346021
10	1	3O21_3K8	0.244	1.9941	0.346021
11	1	3O21_3K8	0.274	1.9941	0.346021
1	2	3O21_3K8	0.05	2.7565	0.250317
2	2	3O21_3K8	0.102	2.7565	0.250317
3	2	3O21_3K8	0.119	2.7565	0.250317
4	2	3O21_3K8	0.14	2.7565	0.250317
5	2	3O21_3K8	0.162	2.7565	0.250317
6	2	3O21_3K8	0.178	2.7565	0.250317
7	2	3O21_3K8	0.202	2.7565	0.250317
8	2	3O21_3K8	0.198	2.7565	0.250317
9	2	3O21_3K8	0.225	2.7565	0.250317
10	2	3O21_3K8	0.288	2.7565	0.250317
11	2	3O21_3K8	0.318	2.7565	0.250317
1	3	3O21_3K8	0.05	3.16916	0.217723
2	3	3O21_3K8	0.092	3.16916	0.217723
3	3	3O21_3K8	0.108	3.16916	0.217723
4	3	3O21_3K8	0.127	3.16916	0.217723
5	3	3O21_3K8	0.145	3.16916	0.217723
6	3	3O21_3K8	0.159	3.16916	0.217723
7	3	3O21_3K8	0.178	3.16916	0.217723
8	3	3O21_3K8	0.165	3.16916	0.217723
9	3	3O21_3K8	0.183	3.16916	0.217723
10	3	3O21_3K8	0.252	3.16916	0.217723
11	3	3O21_3K8	0.274	3.16916	0.217723
1	4	3O21_3K8	0.05	1.64839	0.418589
2	4	3O21_3K8	0.086	1.64839	0.418589
3	4	3O21_3K8	0.099	1.64839	0.418589
4	4	3O21_3K8	0.116	1.64839	0.418589
5	4	3O21_3K8	0.132	1.64839	0.418589
6	4	3O21_3K8	0.144	1.64839	0.418589
7	4	3O21_3K8	0.176	1.64839	0.418589
8	4	3O21_3K8	0.197	1.64839	0.418589
9	4	3O21_3K8	0.214	1.64839	0.418589
10	4	3O21_3K8	0.228	1.64839	0.418589
11	4	3O21_3K8	0.247	1.64839	0.418589
1	5	3O21_3K8	0.049	1.74644	0.39509
2	5	3O21_3K8	0.079	1.74644	0.39509
3	5	3O21_3K8	0.094	1.74644	0.39509
4	5	3O21_3K8	0.113	1.74644	0.39509
5	5	3O21_3K8	0.134	1.74644	0.39509
6	5	3O21_3K8	0.154	1.74644	0.39509
7	5	3O21_3K8	0.176	1.74644	0.39509
8	5	3O21_3K8	0.197	1.74644	0.39509
9	5	3O21_3K8	0.246	1.74644	0.39509
10	5	3O21_3K8	0.262	1.74644	0.39509
11	5	3O21_3K8	0.285	1.74644	0.39509
1	1	3K8_3R39	0.063	1.25348	0.550469
2	1	3K8_3R39	0.084	1.25348	0.550469
3	1	3K8_3R39	0.099	1.25348	0.550469
4	1	3K8_3R39	0.121	1.25348	0.550469
5	1	3K8_3R39	0.145	1.25348	0.550469
6	1	3K8_3R39	0.169	1.25348	0.550469
7	1	3K8_3R39	0.201	1.25348	0.550469
8	1	3K8_3R39	0.24	1.25348	0.550469
9	1	3K8_3R39	0.28	1.25348	0.550469
10	1	3K8_3R39	0.296	1.25348	0.550469
11	1	3K8_3R39	0.291	1.25348	0.550469
1	2	3K8_3R39	0.07	1.37845	0.500561
2	2	3K8_3R39	0.092	1.37845	0.500561
3	2	3K8_3R39	0.118	1.37845	0.500561
4	2	3K8_3R39	0.134	1.37845	0.500561
5	2	3K8_3R39	0.159	1.37845	0.500561
6	2	3K8_3R39	0.186	1.37845	0.500561
7	2	3K8_3R39	0.22	1.37845	0.500561
8	2	3K8_3R39	0.259	1.37845	0.500561
9	2	3K8_3R39	0.31	1.37845	0.500561
10	2	3K8_3R39	0.335	1.37845	0.500561
11	2	3K8_3R39	0.334	1.37845	0.500561
1	3	3K8_3R39	0.083	1.27299	0.542032
2	3	3K8_3R39	0.095	1.27299	0.542032
3	3	3K8_3R39	0.112	1.27299	0.542032
4	3	3K8_3R39	0.134	1.27299	0.542032
5	3	3K8_3R39	0.157	1.27299	0.542032
6	3	3K8_3R39	0.18	1.27299	0.542032
7	3	3K8_3R39	0.212	1.27299	0.542032
8	3	3K8_3R39	0.244	1.27299	0.542032
9	3	3K8_3R39	0.286	1.27299	0.542032
10	3	3K8_3R39	0.313	1.27299	0.542032
11	3	3K8_3R39	0.311	1.27299	0.542032
1	4	3K8_3R39	0.085	1.15963	0.595018
2	4	3K8_3R39	0.089	1.15963	0.595018
3	4	3K8_3R39	0.105	1.15963	0.595018
4	4	3K8_3R39	0.127	1.15963	0.595018
5	4	3K8_3R39	0.15	1.15963	0.595018
6	4	3K8_3R39	0.175	1.15963	0.595018
7	4	3K8_3R39	0.208	1.15963	0.595018
8	4	3K8_3R39	0.242	1.15963	0.595018
9	4	3K8_3R39	0.282	1.15963	0.595018
10	4	3K8_3R39	0.311	1.15963	0.595018
11	4	3K8_3R39	0.31	1.15963	0.595018
1	5	3K8_3R39	0.085	1.06784	0.646162
2	5	3K8_3R39	0.085	1.06784	0.646162
3	5	3K8_3R39	0.101	1.06784	0.646162
4	5	3K8_3R39	0.124	1.06784	0.646162
5	5	3K8_3R39	0.149	1.06784	0.646162
6	5	3K8_3R39	0.176	1.06784	0.646162
7	5	3K8_3R39	0.213	1.06784	0.646162
8	5	3K8_3R39	0.251	1.06784	0.646162
9	5	3K8_3R39	0.292	1.06784	0.646162
10	5	3K8_3R39	0.323	1.06784	0.646162
11	5	3K8_3R39	0.318	1.06784	0.646162
1	1	3W3_3K8	0.07	1.80537	0.382193
2	1	3W3_3K8	0.094	1.80537	0.382193
3	1	3W3_3K8	0.109	1.80537	0.382193
4	1	3W3_3K8	0.13	1.80537	0.382193
5	1	3W3_3K8	0.148	1.80537	0.382193
6	1	3W3_3K8	0.164	1.80537	0.382193
7	1	3W3_3K8	0.188	1.80537	0.382193
8	1	3W3_3K8	0.213	1.80537	0.382193
9	1	3W3_3K8	0.245	1.80537	0.382193
10	1	3W3_3K8	0.276	1.80537	0.382193
11	1	3W3_3K8	0.3	1.80537	0.382193
1	2	3W3_3K8	0.076	1.68791	0.408789
2	2	3W3_3K8	0.093	1.68791	0.408789
3	2	3W3_3K8	0.103	1.68791	0.408789
4	2	3W3_3K8	0.121	1.68791	0.408789
5	2	3W3_3K8	0.138	1.68791	0.408789
6	2	3W3_3K8	0.153	1.68791	0.408789
7	2	3W3_3K8	0.173	1.68791	0.408789
[truncated: 3,832 more rows]

## Sheet: Table S4
Supplementary Table S4: Percent leaf area covered by lesions (PLACL) measurements for infection experiments. Different plants were used as biological replicates. Leaf 1 and 2 of the same plant were considered technical replicates to calculate the mean value for each biological replicate. For comparisons among mono- and co-infections, only mono-infectinos from the same Analysis batch were used.
Analysis batch	Leaf Picture ID	PLACL	Treatment	Biological plant replicate ID	Mean PLACL per plant (replicate)
output 20.01.2021	Water_ctrl_pot1_leaf1	1.5	Water	1	0.75
output 20.01.2021	Water_ctrl_pot1_leaf2	0	Water	1	0.75
output 20.01.2021	Water_ctrl_pot2_leaf1	0	Water	2	0
output 20.01.2021	Water_ctrl_pot2_leaf2	0	Water	2	0
output 20.01.2021	Water_ctrl_pot3_leaf1	0	Water	3	0
output 20.01.2021	Water_ctrl_pot3_leaf2	0	Water	3	0
output 20.01.2021	Water_ctrl_pot4_leaf1	0	Water	4	0
output 20.01.2021	Water_ctrl_pot4_leaf2	0	Water	4	0
output 20.01.2021	Water_ctrl_pot5_leaf1	1.3	Water	5	1.3
output 20.01.2021	Water_ctrl_pot5_leaf2	1.3	Water	5	1.3
output 20.01.2021	3W3_ctrl_pot1_leaf1	40	3W3	1	37.5
output 20.01.2021	3W3_ctrl_pot1_leaf2	35	3W3	1	37.5
output 20.01.2021	3W3_ctrl_pot2_leaf1	20	3W3	2	11.2
output 20.01.2021	3W3_ctrl_pot2_leaf2	2.4	3W3	2	11.2
output 20.01.2021	3W3_ctrl_pot3_leaf1	5	3W3	3	5
output 20.01.2021	3W3_ctrl_pot3_leaf2	5	3W3	3	5
output 20.01.2021	3W3_ctrl_pot4_leaf1	73.8122	3W3	4	37.8061
output 20.01.2021	3W3_ctrl_pot4_leaf2	1.8	3W3	4	37.8061
output 20.01.2021	3W3_ctrl_pot5_leaf1	10	3W3	5	12.5
output 20.01.2021	3W3_ctrl_pot5_leaf2	15	3W3	5	12.5
output 20.01.2021	1P35_ctrl_pot1_leaf1	66.9133	1P35	1	73.8706
output 20.01.2021	1P35_ctrl_pot1_leaf2	80.8279	1P35	1	73.8706
output 20.01.2021	1P35_ctrl_pot2_leaf1	15	1P35	2	10
output 20.01.2021	1P35_ctrl_pot2_leaf2	5	1P35	2	10
output 20.01.2021	1P35_ctrl_pot3_leaf1	10	1P35	3	7.5
output 20.01.2021	1P35_ctrl_pot3_leaf2	5	1P35	3	7.5
output 20.01.2021	1P35_ctrl_pot4_leaf1	40	1P35	4	27.5
output 20.01.2021	1P35_ctrl_pot4_leaf2	15	1P35	4	27.5
output 20.01.2021	1P35_ctrl_pot5_leaf1	78.6655	1P35	5	54.3328
output 20.01.2021	1P35_ctrl_pot5_leaf2	30	1P35	5	54.3328
output 20.01.2021	3W3_1P35_pot1_leaf2	77.6897	3W3-1P35	1	83.2705
output 20.01.2021	3W3_1P35_pot1_leaf1	88.8513	3W3-1P35	1	83.2705
output 20.01.2021	3W3_1P35_pot2_leaf2	30	3W3-1P35	2	15.7
output 20.01.2021	3W3_1P35_pot2_leaf1	1.4	3W3-1P35	2	15.7
output 20.01.2021	3W3_1P35_pot3_leaf1	5.4	3W3-1P35	3	5.9
output 20.01.2021	3W3_1P35_pot3_leaf2	6.4	3W3-1P35	3	5.9
output 20.01.2021	3W3_1P35_pot4_leaf1	9	3W3-1P35	4	5.45
output 20.01.2021	3W3_1P35_pot4_leaf2	1.9	3W3-1P35	4	5.45
output 20.01.2021	3W3_1P35_pot5_leaf1	20	3W3-1P35	5	20
output 20.01.2021	3W3_1P35_pot5_leaf2	20	3W3-1P35	5	20
output 26.01.2021	Water_ctrl_pot1_leaf1	1.1	Water	1	1.6
output 26.01.2021	Water_ctrl_pot1_leaf2	2.1	Water	1	1.6
output 26.01.2021	Water_ctrl_pot2_leaf1	1.6	Water	2	1.75
output 26.01.2021	Water_ctrl_pot2_leaf2	1.9	Water	2	1.75
output 26.01.2021	Water_ctrl_pot3_leaf1	1.1	Water	3	1.45
output 26.01.2021	Water_ctrl_pot3_leaf2	1.8	Water	3	1.45
output 26.01.2021	Water_ctrl_pot4_leaf1	1.6	Water	4	1.3
output 26.01.2021	Water_ctrl_pot4_leaf2	1	Water	4	1.3
output 26.01.2021	3W21_1E52_pot5_leaf1	5.3	3W21-1E52	5	4.6
output 26.01.2021	3W21_1E52_pot5_leaf2	3.9	3W21-1E52	5	4.6
output 26.01.2021	3W21_1G30_pot1_leaf1	2.2	3W21-1G30	1	6.4
output 26.01.2021	3W21_1G30_pot1_leaf2	10.6	3W21-1G30	1	6.4
output 26.01.2021	3W21_1G30_pot2_leaf1	6	3W21-1G30	2	13
output 26.01.2021	3W21_1G30_pot2_leaf2	20	3W21-1G30	2	13
output 26.01.2021	3W21_1G30_pot3_leaf1	30	3W21-1G30	3	20
output 26.01.2021	3W21_1G30_pot3_leaf2	10	3W21-1G30	3	20
output 26.01.2021	3W21_1G30_pot4_leaf1	7	3W21-1G30	4	12
output 26.01.2021	3W21_1G30_pot4_leaf2	17	3W21-1G30	4	12
output 26.01.2021	3W21_1G30_pot5_leaf1	20	3W21-1G30	5	11.5
output 26.01.2021	3W21_1G30_pot5_leaf2	3	3W21-1G30	5	11.5
output 26.01.2021	Water_ctrl_pot5_leaf1	1.5	Water	5	1.35
output 26.01.2021	Water_ctrl_pot5_leaf2	1.2	Water	5	1.35
output 26.01.2021	3W21_ctrl_pot1_leaf1	2.6	3W21	1	41.7646
output 26.01.2021	3W21_ctrl_pot1_leaf2	80.9291	3W21	1	41.7646
output 26.01.2021	3W21_ctrl_pot2_leaf1	59.6312	3W21	2	49.8156
output 26.01.2021	3W21_ctrl_pot2_leaf2	40	3W21	2	49.8156
output 26.01.2021	3W21_ctrl_pot3_leaf1	10	3W21	3	51.1959
output 26.01.2021	3W21_ctrl_pot3_leaf2	92.3918	3W21	3	51.1959
output 26.01.2021	3W21_ctrl_pot4_leaf1	8	3W21	4	44
output 26.01.2021	3W21_ctrl_pot4_leaf2	80	3W21	4	44
output 26.01.2021	3W21_ctrl_pot5_leaf1	15	3W21	5	10.45
output 26.01.2021	3W21_ctrl_pot5_leaf2	5.9	3W21	5	10.45
output 26.01.2021	1O40_ctrl_pot1_leaf1	78.4233	1O40	1	75.05
output 26.01.2021	1O40_ctrl_pot1_leaf2	71.6766	1O40	1	75.05
output 26.01.2021	1O40_ctrl_pot2_leaf1	92.6754	1O40	2	92.9376
output 26.01.2021	1O40_ctrl_pot2_leaf2	93.1997	1O40	2	92.9376
output 26.01.2021	1O40_ctrl_pot3_leaf1	40	1O40	3	65.2093
output 26.01.2021	1O40_ctrl_pot3_leaf2	90.4186	1O40	3	65.2093
output 26.01.2021	1O40_ctrl_pot4_leaf1	95.6318	1O40	4	60.0659
output 26.01.2021	1O40_ctrl_pot4_leaf2	24.5	1O40	4	60.0659
output 26.01.2021	1O40_ctrl_pot5_leaf1	91.859	1O40	5	56.9295
output 26.01.2021	1O40_ctrl_pot5_leaf2	22	1O40	5	56.9295
output 26.01.2021	1E52_ctrl_pot1_leaf1	5.2	1E52	1	4.25
output 26.01.2021	1E52_ctrl_pot1_leaf2	3.3	1E52	1	4.25
output 26.01.2021	1E52_ctrl_pot2_leaf1	4	1E52	2	4.5
output 26.01.2021	1E52_ctrl_pot2_leaf2	5	1E52	2	4.5
output 26.01.2021	1E52_ctrl_pot3_leaf1	2	1E52	3	31
output 26.01.2021	1E52_ctrl_pot3_leaf2	60	1E52	3	31
output 26.01.2021	1E52_ctrl_pot4_leaf1	15	1E52	4	47.5
output 26.01.2021	1E52_ctrl_pot4_leaf2	80	1E52	4	47.5
output 26.01.2021	1E52_ctrl_pot5_leaf1	20	1E52	5	20
output 26.01.2021	1E52_ctrl_pot5_leaf2	20	1E52	5	20
output 26.01.2021	1G30_ctrl_pot1_leaf1	69.0288	1G30	1	35.6644
output 26.01.2021	1G30_ctrl_pot1_leaf2	2.3	1G30	1	35.6644
output 26.01.2021	1G30_ctrl_pot2_leaf1	7.3	1G30	2	5.5
output 26.01.2021	1G30_ctrl_pot2_leaf2	3.7	1G30	2	5.5
output 26.01.2021	1G30_ctrl_pot3_leaf1	50	1G30	3	59.7779
output 26.01.2021	1G30_ctrl_pot3_leaf2	69.5558	1G30	3	59.7779
output 26.01.2021	1G30_ctrl_pot4_leaf1	10	1G30	4	6.2
output 26.01.2021	1G30_ctrl_pot4_leaf2	2.4	1G30	4	6.2
output 26.01.2021	1G30_ctrl_pot5_leaf1	30	1G30	5	23.6
output 26.01.2021	1G30_ctrl_pot5_leaf2	17.2	1G30	5	23.6
output 26.01.2021	3W21_1O40_pot1_leaf1	2.9	3W21-1O40	1	2.45
output 26.01.2021	3W21_1O40_pot1_leaf2	2	3W21-1O40	1	2.45
output 26.01.2021	3W21_1O40_pot2_leaf1	55	3W21-1O40	2	62.5
output 26.01.2021	3W21_1O40_pot2_leaf2	70	3W21-1O40	2	62.5
output 26.01.2021	3W21_1O40_pot3_leaf1	34	3W21-1O40	3	24.5
output 26.01.2021	3W21_1O40_pot3_leaf2	15	3W21-1O40	3	24.5
output 26.01.2021	3W21_1O40_pot4_leaf1	11.2	3W21-1O40	4	8.45
output 26.01.2021	3W21_1O40_pot4_leaf2	5.7	3W21-1O40	4	8.45
output 26.01.2021	3W21_1O40_pot5_leaf1	2.7	3W21-1O40	5	5.3
output 26.01.2021	3W21_1O40_pot5_leaf2	7.9	3W21-1O40	5	5.3
output 26.01.2021	1O40_1E52_pot1_leaf1	1.7	1O40-1E52	1	42.4065
output 26.01.2021	1O40_1E52_pot1_leaf2	83.113	1O40-1E52	1	42.4065
output 26.01.2021	1O40_1E52_pot2_leaf1	3	1O40-1E52	2	2.55
output 26.01.2021	1O40_1E52_pot2_leaf2	2.1	1O40-1E52	2	2.55
output 26.01.2021	1O40_1E52_pot3_leaf1	25	1O40-1E52	3	17.5
output 26.01.2021	1O40_1E52_pot3_leaf2	10	1O40-1E52	3	17.5
output 26.01.2021	1O40_1E52_pot4_leaf1	20	1O40-1E52	4	55
output 26.01.2021	1O40_1E52_pot4_leaf2	90	1O40-1E52	4	55
output 26.01.2021	1O40_1E52_pot5_leaf1	7	1O40-1E52	5	4
output 26.01.2021	1O40_1E52_pot5_leaf2	1	1O40-1E52	5	4
output 26.01.2021	1O40_1G30__pot1_leaf1	5	1O40-1G30	1	7.5
output 26.01.2021	1O40_1G30__pot1_leaf2	10	1O40-1G30	1	7.5
output 26.01.2021	1O40_1G30__pot2_leaf1	3	1O40-1G30	2	1.5
output 26.01.2021	1O40_1G30__pot2_leaf2	0	1O40-1G30	2	1.5
output 26.01.2021	1O40_1G30__pot3_leaf1	75	1O40-1G30	3	45
output 26.01.2021	1O40_1G30__pot3_leaf2	15	1O40-1G30	3	45
output 26.01.2021	1O40_1G30__pot4_leaf1	50	1O40-1G30	4	47.5
output 26.01.2021	1O40_1G30__pot4_leaf2	45	1O40-1G30	4	47.5
output 26.01.2021	1O40_1G30__pot5_leaf1	40	1O40-1G30	5	27.5
output 26.01.2021	1O40_1G30__pot5_leaf2	15	1O40-1G30	5	27.5
output 26.01.2021	3W21_1E52_pot1_leaf1	60	3W21-1E52	1	45
output 26.01.2021	3W21_1E52_pot1_leaf2	30	3W21-1E52	1	45
output 26.01.2021	3W21_1E52_pot2_leaf1	50	3W21-1E52	2	35
output 26.01.2021	3W21_1E52_pot2_leaf2	20	3W21-1E52	2	35
output 26.01.2021	3W21_1E52_pot3_leaf1	45	3W21-1E52	3	23.5
output 26.01.2021	3W21_1E52_pot3_leaf2	2	3W21-1E52	3	23.5
output 26.01.2021	3W21_1E52_pot4_leaf1	10	3W21-1E52	4	15
output 26.01.2021	3W21_1E52_pot4_leaf2	20	3W21-1E52	4	15
output 26.01.2021	1E52_1G30_pot1_leaf1	2	1E52-1G30	1	46
output 26.01.2021	1E52_1G30_pot1_leaf2	90	1E52-1G30	1	46
output 26.01.2021	1E52_1G30_pot2_leaf1	20	1E52-1G30	2	10.5
output 26.01.2021	1E52_1G30_pot2_leaf2	1	1E52-1G30	2	10.5
output 26.01.2021	1E52_1G30_pot3_leaf1	1	1E52-1G30	3	48
output 26.01.2021	1E52_1G30_pot3_leaf2	95	1E52-1G30	3	48
output 26.01.2021	1E52_1G30_pot4_leaf1	93	1E52-1G30	4	48
output 26.01.2021	1E52_1G30_pot4_leaf2	3	1E52-1G30	4	48
output 26.01.2021	1E52_1G30_pot5_leaf1	40	1E52-1G30	5	20
output 26.01.2021	1E52_1G30_pot5_leaf2	0	1E52-1G30	5	20
output 15.03.2021	Water_ctrl_pot1_leaf1	1.6	Water	1	1.6
output 15.03.2021	Water_ctrl_pot1_leaf2	1.6	Water	1	1.6
output 15.03.2021	Water_ctrl_pot2_leaf1	3	Water	2	2.35
output 15.03.2021	Water_ctrl_pot2_leaf2	1.7	Water	2	2.35
output 15.03.2021	Water_ctrl_pot3_leaf1	1.1	Water	3	1.35
output 15.03.2021	Water_ctrl_pot3_leaf2	1.6	Water	3	1.35
output 15.03.2021	Water_ctrl_pot4_leaf1	1.5	Water	4	1.55
output 15.03.2021	Water_ctrl_pot4_leaf2	1.6	Water	4	1.55
output 15.03.2021	Water_ctrl_pot5_leaf1	0	Water	5	0
output 15.03.2021	Water_ctrl_pot5_leaf2	0	Water	5	0
output 15.03.2021	3W3_ctrl_pot1_leaf1	100	3W3	1	100
output 15.03.2021	3W3_ctrl_pot1_leaf2	100	3W3	1	100
output 15.03.2021	3W3_ctrl_pot2_leaf1	90	3W3	2	67.5
output 15.03.2021	3W3_ctrl_pot2_leaf2	45	3W3	2	67.5
output 15.03.2021	3W3_ctrl_pot3_leaf1	80	3W3	3	87.5
output 15.03.2021	3W3_ctrl_pot3_leaf2	95	3W3	3	87.5
output 15.03.2021	3W3_3K8_pot2_leaf1	85.5179	3W3-3K8	2	44.059
output 15.03.2021	3W3_3K8_pot2_leaf2	2.6	3W3-3K8	2	44.059
output 15.03.2021	3W3_3K8_pot3_leaf1	3.2	3W3-3K8	3	3.2
output 15.03.2021	3W3_3K8_pot3_leaf2	3.2	3W3-3K8	3	3.2
output 15.03.2021	3W3_3K8_pot4_leaf1	1.3	3W3-3K8	4	1.25
output 15.03.2021	3W3_3K8_pot4_leaf2	1.2	3W3-3K8	4	1.25
output 15.03.2021	3W3_3K8_pot5_leaf1	8	3W3-3K8	5	29
output 15.03.2021	3W3_3K8_pot5_leaf2	50	3W3-3K8	5	29
output 15.03.2021	1S10_1O40_pot1_leaf1	50	1S10-1O40	1	55
output 15.03.2021	1S10_1O40_pot1_leaf2	60	1S10-1O40	1	55
output 15.03.2021	1S10_1O40_pot2_leaf1	55	1S10-1O40	2	28.05
output 15.03.2021	1S10_1O40_pot2_leaf2	1.1	1S10-1O40	2	28.05
output 15.03.2021	1S10_1O40_pot3_leaf1	0	1S10-1O40	3	0
output 15.03.2021	1S10_1O40_pot3_leaf2	0	1S10-1O40	3	0
output 15.03.2021	1S10_1O40_pot4_leaf1	99	1S10-1O40	4	99.5
output 15.03.2021	1S10_1O40_pot4_leaf2	100	1S10-1O40	4	99.5
output 15.03.2021	1S10_1O40_pot5_leaf1	35	1S10-1O40	5	64.2455
output 15.03.2021	1S10_1O40_pot5_leaf2	93.4909	1S10-1O40	5	64.2455
output 15.03.2021	1S10_3K8_pot1_leaf1	25	1S10-3K8	1	27.5
output 15.03.2021	1S10_3K8_pot1_leaf2	30	1S10-3K8	1	27.5
output 15.03.2021	1S10_3K8_pot2_leaf1	80	1S10-3K8	2	62.5
output 15.03.2021	1S10_3K8_pot2_leaf2	45	1S10-3K8	2	62.5
output 15.03.2021	1S10_3K8_pot3_leaf1	0	1S10-3K8	3	0
output 15.03.2021	1S10_3K8_pot3_leaf2	0	1S10-3K8	3	0
output 15.03.2021	1S10_3K8_pot4_leaf1	5	1S10-3K8	4	2.5
output 15.03.2021	1S10_3K8_pot4_leaf2	0	1S10-3K8	4	2.5
output 15.03.2021	1S10_3K8_pot5_leaf1	0	1S10-3K8	5	0
output 15.03.2021	1S10_3K8_pot5_leaf2	0	1S10-3K8	5	0
output 15.03.2021	1O40_3K8_pot1_leaf1	50	1O40-3K8	1	25
output 15.03.2021	1O40_3K8_pot1_leaf2	0	1O40-3K8	1	25
output 15.03.2021	1O40_3K8_pot2_leaf1	45	1O40-3K8	2	55.8084
output 15.03.2021	1O40_3K8_pot2_leaf2	66.6168	1O40-3K8	2	55.8084
output 15.03.2021	1O40_3K8_pot3_leaf1	1.9	1O40-3K8	3	2.95
output 15.03.2021	1O40_3K8_pot3_leaf2	4	1O40-3K8	3	2.95
output 15.03.2021	1O40_3K8_pot4_leaf1	1.3	1O40-3K8	4	0.65
output 15.03.2021	1O40_3K8_pot4_leaf2	0	1O40-3K8	4	0.65
output 15.03.2021	1O40_3K8_pot5_leaf1	1.8	1O40-3K8	5	0.9
output 15.03.2021	1O40_3K8_pot5_leaf2	0	1O40-3K8	5	0.9
output 15.03.2021	3W3_ctrl_pot4_leaf1	1.4	3W3	4	1.25
output 15.03.2021	3W3_ctrl_pot4_leaf2	1.1	3W3	4	1.25
output 15.03.2021	3W3_ctrl_pot5_leaf1	78.8298	3W3	5	88.3296
output 15.03.2021	3W3_ctrl_pot5_leaf2	97.8294	3W3	5	88.3296
output 15.03.2021	1S10_ctrl_pot1_leaf1	3	1S10	1	6.5
output 15.03.2021	1S10_ctrl_pot1_leaf2	10	1S10	1	6.5
output 15.03.2021	1S10_ctrl_pot2_leaf1	45	1S10	2	47.5
output 15.03.2021	1S10_ctrl_pot2_leaf2	50	1S10	2	47.5
output 15.03.2021	1S10_ctrl_pot3_leaf1	17	1S10	3	16
output 15.03.2021	1S10_ctrl_pot3_leaf2	15	1S10	3	16
output 15.03.2021	1S10_ctrl_pot4_leaf1	65	1S10	4	52.5
output 15.03.2021	1S10_ctrl_pot4_leaf2	40	1S10	4	52.5
output 15.03.2021	1S10_ctrl_pot5_leaf1	50	1S10	5	51.5
output 15.03.2021	1S10_ctrl_pot5_leaf2	53	1S10	5	51.5
output 15.03.2021	1O40_ctrl_pot1_leaf1	70	1O40	1	57.5
output 15.03.2021	1O40_ctrl_pot1_leaf2	45	1O40	1	57.5
output 15.03.2021	1O40_ctrl_pot2_leaf1	98	1O40	2	98
output 15.03.2021	1O40_ctrl_pot2_leaf2	98	1O40	2	98
output 15.03.2021	1O40_ctrl_pot3_leaf1	50	1O40	3	72.5
output 15.03.2021	1O40_ctrl_pot3_leaf2	95	1O40	3	72.5
output 15.03.2021	1O40_ctrl_pot4_leaf1	35	1O40	4	37.5
output 15.03.2021	1O40_ctrl_pot4_leaf2	40	1O40	4	37.5
output 15.03.2021	1O40_ctrl_pot5_leaf1	80	1O40	5	41.05
output 15.03.2021	1O40_ctrl_pot5_leaf2	2.1	1O40	5	41.05
output 15.03.2021	3K8_ctrl_pot1_leaf1	85	3K8	1	87.5
output 15.03.2021	3K8_ctrl_pot1_leaf2	90	3K8	1	87.5
output 15.03.2021	3K8_ctrl_pot2_leaf1	50.5402	3K8	2	29.6201
output 15.03.2021	3K8_ctrl_pot2_leaf2	8.7	3K8	2	29.6201
output 15.03.2021	3K8_ctrl_pot3_leaf1	65.5242	3K8	3	36.1121
output 15.03.2021	3K8_ctrl_pot3_leaf2	6.7	3K8	3	36.1121
output 15.03.2021	3K8_ctrl_pot4_leaf1	68.9962	3K8	4	68.902
output 15.03.2021	3K8_ctrl_pot4_leaf2	68.8077	3K8	4	68.902
output 15.03.2021	3K8_ctrl_pot5_leaf1	65	3K8	5	72.5
output 15.03.2021	3K8_ctrl_pot5_leaf2	80	3K8	5	72.5
output 15.03.2021	3W3_1S10_pot1_leaf1	3	3W3-1S10	1	14
output 15.03.2021	3W3_1S10_pot1_leaf2	25	3W3-1S10	1	14
output 15.03.2021	3W3_1S10_pot2_leaf1	95	3W3-1S10	2	95
output 15.03.2021	3W3_1S10_pot2_leaf2	95	3W3-1S10	2	95
output 15.03.2021	3W3_1S10_pot3_leaf1	55	3W3-1S10	3	32.5
output 15.03.2021	3W3_1S10_pot3_leaf2	10	3W3-1S10	3	32.5
output 15.03.2021	3W3_1S10_pot4_leaf1	60	3W3-1S10	4	34
output 15.03.2021	3W3_1S10_pot4_leaf2	8	3W3-1S10	4	34
output 15.03.2021	3W3_1S10_pot5_leaf1	95	3W3-1S10	5	57.5
output 15.03.2021	3W3_1S10_pot5_leaf2	20	3W3-1S10	5	57.5
output 15.03.2021	3W3_1O40_pot1_leaf1	6	3W3-1O40	1	18
output 15.03.2021	3W3_1O40_pot1_leaf2	30	3W3-1O40	1	18
output 15.03.2021	3W3_1O40_pot2_leaf1	65	3W3-1O40	2	47.5
output 15.03.2021	3W3_1O40_pot2_leaf2	30	3W3-1O40	2	47.5
output 15.03.2021	3W3_1O40_pot3_leaf1	70	3W3-1O40	3	35.55
output 15.03.2021	3W3_1O40_pot3_leaf2	1.1	3W3-1O40	3	35.55
output 15.03.2021	3W3_1O40_pot4_leaf1	2.8	3W3-1O40	4	8.9
output 15.03.2021	3W3_1O40_pot4_leaf2	15	3W3-1O40	4	8.9
output 15.03.2021	3W3_1O40_pot5_leaf1	77.6414	3W3-1O40	5	39.5707
output 15.03.2021	3W3_1O40_pot5_leaf2	1.5	3W3-1O40	5	39.5707
output 15.03.2021	3W3-3K8_pot1_leaf1	20	3W3-3K8	1	22.5
output 15.03.2021	3W3-3K8_pot1_leaf2	25	3W3-3K8	1	22.5
output 16.03.2021	Water_ctrl_pot1_leaf1	0	Water	1	0
output 16.03.2021	Water_ctrl_pot1_leaf2	0	Water	1	0
output 16.03.2021	Water_ctrl_pot2_leaf1	1.7	Water	2	1.55
output 16.03.2021	Water_ctrl_pot2_leaf2	1.4	Water	2	1.55
output 16.03.2021	Water_ctrl_pot3_leaf1	2	Water	3	1.65
output 16.03.2021	Water_ctrl_pot3_leaf2	1.3	Water	3	1.65
output 16.03.2021	Water_ctrl_pot4_leaf1	1.7	Water	4	1.8
output 16.03.2021	Water_ctrl_pot4_leaf2	1.9	Water	4	1.8
output 16.03.2021	Water_ctrl_pot5_leaf1	0	Water	5	0
output 16.03.2021	Water_ctrl_pot5_leaf2	0	Water	5	0
output 16.03.2021	1P35_ctrl_pot1_leaf1	25	1P35	1	60
output 16.03.2021	1P35_ctrl_pot1_leaf2	95	1P35	1	60
output 16.03.2021	1P35_ctrl_pot2_leaf1	90	1P35	2	57.5
output 16.03.2021	1P35_ctrl_pot2_leaf2	25	1P35	2	57.5
output 16.03.2021	1P35_ctrl_pot3_leaf1	100	1P35	3	95
output 16.03.2021	1P35_ctrl_pot3_leaf2	90	1P35	3	95
output 16.03.2021	1P35_ctrl_pot4_leaf1	75	1P35	4	82.5
output 16.03.2021	1P35_ctrl_pot4_leaf2	90	1P35	4	82.5
output 16.03.2021	1P35_ctrl_pot5_leaf1	25	1P35	5	22.5
output 16.03.2021	1P35_ctrl_pot5_leaf2	20	1P35	5	22.5
output 16.03.2021	3R39_ctrl_pot1_leaf1	50	3R39	1	32.5
output 16.03.2021	3R39_ctrl_pot1_leaf2	15	3R39	1	32.5
output 16.03.2021	3R39_ctrl_pot2_leaf1	2	3R39	2	2.5
output 16.03.2021	3R39_ctrl_pot2_leaf2	3	3R39	2	2.5
output 16.03.2021	3R39_ctrl_pot3_leaf1	5	3R39	3	3.5
output 16.03.2021	3R39_ctrl_pot3_leaf2	2	3R39	3	3.5
output 16.03.2021	3R39_ctrl_pot4_leaf1	55	3R39	4	52.5
output 16.03.2021	3R39_ctrl_pot4_leaf2	50	3R39	4	52.5
output 16.03.2021	3R39_ctrl_pot5_leaf1	33	3R39	5	17
output 16.03.2021	3R39_ctrl_pot5_leaf2	1	3R39	5	17
output 16.03.2021	3K8_ctrl_pot1_leaf1	13	3K8	1	12.5
output 16.03.2021	3K8_ctrl_pot1_leaf2	12	3K8	1	12.5
output 16.03.2021	3K8_ctrl_pot2_leaf1	45	3K8	2	27.5
output 16.03.2021	3K8_ctrl_pot2_leaf2	10	3K8	2	27.5
output 16.03.2021	3K8_ctrl_pot3_leaf1	95	3K8	3	96
output 16.03.2021	3K8_ctrl_pot3_leaf2	97	3K8	3	96
output 16.03.2021	3K8_ctrl_pot4_leaf1	99	3K8	4	69.5
output 16.03.2021	3K8_ctrl_pot4_leaf2	40	3K8	4	69.5
output 16.03.2021	3K8_ctrl_pot5_leaf1	90	3K8	5	47.5
output 16.03.2021	3K8_ctrl_pot5_leaf2	5	3K8	5	47.5
output 16.03.2021	1P35_3K8_pot1_leaf1	95	1P35-3K8	1	60
output 16.03.2021	1P35_3K8_pot1_leaf2	25	1P35-3K8	1	60
output 16.03.2021	1P35_3K8_pot2_leaf1	1.5	1P35-3K8	2	1.45
output 16.03.2021	1P35_3K8_pot2_leaf2	1.4	1P35-3K8	2	1.45
output 16.03.2021	1P35_3K8_pot3_leaf1	40	1P35-3K8	3	21.8
output 16.03.2021	1P35_3K8_pot3_leaf2	3.6	1P35-3K8	3	21.8
output 16.03.2021	1P35_3K8_pot4_leaf1	1.9	1P35-3K8	4	0.95
output 16.03.2021	1P35_3K8_pot4_leaf2	0	1P35-3K8	4	0.95
output 16.03.2021	1P35_3K8_pot5_leaf1	15	1P35-3K8	5	8.6
output 16.03.2021	1P35_3K8_pot5_leaf2	2.2	1P35-3K8	5	8.6
output 16.03.2021	1P35_3R39_pot1_leaf1	64.2015	1P35-3R39	1	32.1007
output 16.03.2021	1P35_3R39_pot1_leaf2	0	1P35-3R39	1	32.1007
output 16.03.2021	1P35_3R39_pot2_leaf1	1.6	1P35-3R39	2	3
output 16.03.2021	1P35_3R39_pot2_leaf2	4.4	1P35-3R39	2	3
output 16.03.2021	1P35_3R39_pot3_leaf1	92.1678	1P35-3R39	3	46.6839
output 16.03.2021	1P35_3R39_pot3_leaf2	1.2	1P35-3R39	3	46.6839
output 16.03.2021	1P35_3R39_pot4_leaf1	90	1P35-3R39	4	47.5
output 16.03.2021	1P35_3R39_pot4_leaf2	5	1P35-3R39	4	47.5
output 16.03.2021	1P35_3R39_pot5_leaf1	15	1P35-3R39	5	27.5
output 16.03.2021	1P35_3R39_pot5_leaf2	40	1P35-3R39	5	27.5
output 16.03.2021	3R39_3K8_pot1_leaf1	75	3R39-3K8	1	82.5
output 16.03.2021	3R39_3K8_pot1_leaf2	90	3R39-3K8	1	82.5
output 16.03.2021	3R39_3K8_pot2_leaf1	0	3R39-3K8	2	0
output 16.03.2021	3R39_3K8_pot2_leaf2	0	3R39-3K8	2	0
output 16.03.2021	3R39_3K8_pot3_leaf1	2.4	3R39-3K8	3	1.2
output 16.03.2021	3R39_3K8_pot3_leaf2	0	3R39-3K8	3	1.2
output 16.03.2021	3R39_3K8_pot4_leaf1	0	3R39-3K8	4	0
output 16.03.2021	3R39_3K8_pot4_leaf2	0	3R39-3K8	4	0
output 16.03.2021	3R39_3K8_pot5_leaf1	4	3R39-3K8	5	2
output 16.03.2021	3R39_3K8_pot5_leaf2	0	3R39-3K8	5	2
output 17.03.2021	Water_ctrl_pot1_leaf1	1.2	Water	1	0.6
output 17.03.2021	Water_ctrl_pot1_leaf2	0	Water	1	0.6
output 17.03.2021	Water_ctrl_pot2_leaf1	2.4	Water	2	2.25
output 17.03.2021	Water_ctrl_pot2_leaf2	2.1	Water	2	2.25
output 17.03.2021	Water_ctrl_pot3_leaf1	1.2	Water	3	1.6
output 17.03.2021	Water_ctrl_pot3_leaf2	2	Water	3	1.6
output 17.03.2021	Water_ctrl_pot4_leaf1	1.5	Water	4	1.3
output 17.03.2021	Water_ctrl_pot4_leaf2	1.1	Water	4	1.3
output 17.03.2021	Water_ctrl_pot5_leaf1	0	Water	5	0
output 17.03.2021	Water_ctrl_pot5_leaf2	0	Water	5	0
output 17.03.2021	1F11_ctrl_pot1_leaf1	55	1F11	1	42.5
output 17.03.2021	1F11_ctrl_pot1_leaf2	30	1F11	1	42.5
output 17.03.2021	1F11_ctrl_pot2_leaf1	2	1F11	2	1
output 17.03.2021	1F11_ctrl_pot2_leaf2	0	1F11	2	1
output 17.03.2021	1F11_ctrl_pot3_leaf1	90	1F11	3	49
output 17.03.2021	1F11_ctrl_pot3_leaf2	8	1F11	3	49
output 17.03.2021	1F11_ctrl_pot4_leaf1	95	1F11	4	55
output 17.03.2021	1F11_ctrl_pot4_leaf2	15	1F11	4	55
output 17.03.2021	1F11_ctrl_pot5_leaf1	60	1F11	5	35
output 17.03.2021	1F11_ctrl_pot5_leaf2	10	1F11	5	35
output 17.03.2021	3A51_ctrl_pot1_leaf1	23	3A51	1	60
output 17.03.2021	3A51_ctrl_pot1_leaf2	97	3A51	1	60
output 17.03.2021	3A51_ctrl_pot2_leaf1	100	3A51	2	80
output 17.03.2021	3A51_ctrl_pot2_leaf2	60	3A51	2	80
output 17.03.2021	2P5_ctrl_pot2_leaf1	15	2P5	2	40
output 17.03.2021	2P5_ctrl_pot2_leaf2	65	2P5	2	40
output 17.03.2021	2P5_ctrl_pot3_leaf1	90	2P5	3	92.5
output 17.03.2021	2P5_ctrl_pot3_leaf2	95	2P5	3	92.5
output 17.03.2021	2P5_ctrl_pot4_leaf1	45	2P5	4	36
output 17.03.2021	2P5_ctrl_pot4_leaf2	27	2P5	4	36
output 17.03.2021	2P5_ctrl_pot5_leaf1	55	2P5	5	40
output 17.03.2021	2P5_ctrl_pot5_leaf2	25	2P5	5	40
output 17.03.2021	3K8_ctrl_pot1_leaf1	55	3K8	1	37.5
output 17.03.2021	3K8_ctrl_pot1_leaf2	20	3K8	1	37.5
output 17.03.2021	3K8_ctrl_pot2_leaf1	95	3K8	2	95
output 17.03.2021	3K8_ctrl_pot2_leaf2	95	3K8	2	95
output 17.03.2021	3K8_ctrl_pot3_leaf1	47	3K8	3	38.5
output 17.03.2021	3K8_ctrl_pot3_leaf2	30	3K8	3	38.5
output 17.03.2021	3K8_ctrl_pot4_leaf1	90	3K8	4	72.5
output 17.03.2021	3K8_ctrl_pot4_leaf2	55	3K8	4	72.5
output 17.03.2021	3K8_ctrl_pot5_leaf1	7	3K8	5	18.5
output 17.03.2021	3K8_ctrl_pot5_leaf2	30	3K8	5	18.5
output 17.03.2021	1F11_3A51_pot1_leaf1	30	1F11-3A51	1	15
output 17.03.2021	1F11_3A51_pot1_leaf2	0	1F11-3A51	1	15
output 17.03.2021	1F11_3A51_pot2_leaf1	99	1F11-3A51	2	99
output 17.03.2021	1F11_3A51_pot2_leaf2	99	1F11-3A51	2	99
output 17.03.2021	1F11_3A51_pot3_leaf1	7	1F11-3A51	3	7.5
output 17.03.2021	1F11_3A51_pot3_leaf2	8	1F11-3A51	3	7.5
output 17.03.2021	1F11_3A51_pot4_leaf1	3	1F11-3A51	4	16.5
output 17.03.2021	1F11_3A51_pot4_leaf2	30	1F11-3A51	4	16.5
output 17.03.2021	1F11_3A51_pot5_leaf1	5	1F11-3A51	5	28.5
output 17.03.2021	1F11_3A51_pot5_leaf2	52	1F11-3A51	5	28.5
output 17.03.2021	1F11_2P5_pot1_leaf1	0	1F11-2P5	1	0
output 17.03.2021	1F11_2P5_pot1_leaf2	0	1F11-2P5	1	0
output 17.03.2021	1F11_2P5_pot2_leaf1	50	1F11-2P5	2	52.5
output 17.03.2021	1F11_2P5_pot2_leaf2	55	1F11-2P5	2	52.5
output 17.03.2021	1F11_2P5_pot3_leaf1	2	1F11-2P5	3	1
output 17.03.2021	1F11_2P5_pot3_leaf2	0	1F11-2P5	3	1
output 17.03.2021	1F11_2P5_pot4_leaf1	45	1F11-2P5	4	49
output 17.03.2021	1F11_2P5_pot4_leaf2	53	1F11-2P5	4	49
output 17.03.2021	1F11_2P5_pot5_leaf1	45	1F11-2P5	5	22.5
output 17.03.2021	1F11_2P5_pot5_leaf2	0	1F11-2P5	5	22.5
output 17.03.2021	1F11_3K8_pot1_leaf1	50	1F11-3K8	1	31.5
output 17.03.2021	1F11_3K8_pot1_leaf2	13	1F11-3K8	1	31.5
output 17.03.2021	1F11_3K8_pot2_leaf1	99	1F11-3K8	2	77
output 17.03.2021	1F11_3K8_pot2_leaf2	55	1F11-3K8	2	77
output 17.03.2021	1F11_3K8_pot3_leaf1	55	1F11-3K8	3	52.5
output 17.03.2021	1F11_3K8_pot3_leaf2	50	1F11-3K8	3	52.5
output 17.03.2021	1F11_3K8_pot4_leaf1	30	1F11-3K8	4	63.5
output 17.03.2021	1F11_3K8_pot4_leaf2	97	1F11-3K8	4	63.5
output 17.03.2021	1F11_3K8_pot5_leaf1	0	1F11-3K8	5	0
output 17.03.2021	1F11_3K8_pot5_leaf2	0	1F11-3K8	5	0
output 17.03.2021	3A51_2P5_pot1_leaf1	55	3A51-2P5	1	37.5
output 17.03.2021	3A51_2P5_pot1_leaf2	20	3A51-2P5	1	37.5
output 17.03.2021	3A51_2P5_pot2_leaf1	15	3A51-2P5	2	7.5
output 17.03.2021	3A51_2P5_pot2_leaf2	0	3A51-2P5	2	7.5
output 17.03.2021	3A51_2P5_pot3_leaf1	51	3A51-2P5	3	25.5
output 17.03.2021	3A51_2P5_pot3_leaf2	0	3A51-2P5	3	25.5
output 17.03.2021	3A51_2P5_pot4_leaf1	100	3A51-2P5	4	99
output 17.03.2021	3A51_2P5_pot4_leaf2	98	3A51-2P5	4	99
output 17.03.2021	3A51_2P5_pot5_leaf1	0	3A51-2P5	5	0
output 17.03.2021	3A51_2P5_pot5_leaf2	0	3A51-2P5	5	0
output 17.03.2021	3A51_3K8_pot1_leaf1	17	3A51-3K8	1	13
output 17.03.2021	3A51_3K8_pot1_leaf2	9	3A51-3K8	1	13
output 17.03.2021	3A51_3K8_pot2_leaf1	12	3A51-3K8	2	16
output 17.03.2021	3A51_3K8_pot2_leaf2	20	3A51-3K8	2	16
output 17.03.2021	3A51_3K8_pot3_leaf1	10	3A51-3K8	3	50
output 17.03.2021	3A51_3K8_pot3_leaf2	90	3A51-3K8	3	50
output 17.03.2021	3A51_3K8_pot4_leaf1	97	3A51-3K8	4	93.5
output 17.03.2021	3A51_3K8_pot4_leaf2	90	3A51-3K8	4	93.5
output 17.03.2021	3A51_3K8_pot5_leaf1	1.2	3A51-3K8	5	7.1
output 17.03.2021	3A51_3K8_pot5_leaf2	13	3A51-3K8	5	7.1
output 17.03.2021	2P5_3K8_pot1_leaf1	50	2P5-3K8	1	42.5
output 17.03.2021	2P5_3K8_pot1_leaf2	35	2P5-3K8	1	42.5
output 17.03.2021	2P5_3K8_pot2_leaf1	55	2P5-3K8	2	60
output 17.03.2021	2P5_3K8_pot2_leaf2	65	2P5-3K8	2	60
output 17.03.2021	2P5_3K8_pot3_leaf1	40	2P5-3K8	3	60.1929
output 17.03.2021	2P5_3K8_pot3_leaf2	80.3859	2P5-3K8	3	60.1929
output 17.03.2021	2P5_3K8_pot4_leaf1	0	2P5-3K8	4	0.95
output 17.03.2021	2P5_3K8_pot4_leaf2	1.9	2P5-3K8	4	0.95
output 17.03.2021	2P5_3K8_pot5_leaf1	35	2P5-3K8	5	19
output 17.03.2021	2P5_3K8_pot5_leaf2	3	2P5-3K8	5	19
output 17.03.2021	3A51_ctrl_pot3_leaf1	95	3A51	3	92.7999
output 17.03.2021	3A51_ctrl_pot3_leaf2	90.5997	3A51	3	92.7999
output 17.03.2021	3A51_ctrl_pot4_leaf1	3.2	3A51	4	1.6
output 17.03.2021	3A51_ctrl_pot4_leaf2	0	3A51	4	1.6
output 17.03.2021	3A51_ctrl_pot5_leaf1	7	3A51	5	41.2949
output 17.03.2021	3A51_ctrl_pot5_leaf2	75.5898	3A51	5	41.2949
output 17.03.2021	2P5_ctrl_pot1_leaf1	95	2P5	1	65
output 17.03.2021	2P5_ctrl_pot1_leaf2	35	2P5	1	65
output 18.03.2021	Water_ctrl_pot1_leaf1	0	Water	1	0
output 18.03.2021	Water_ctrl_pot1_leaf2	0	Water	1	0
output 18.03.2021	Water_ctrl_pot2_leaf1	0	Water	2	0
output 18.03.2021	Water_ctrl_pot2_leaf2	0	Water	2	0
output 18.03.2021	Water_ctrl_pot3_leaf1	0	Water	3	0
output 18.03.2021	Water_ctrl_pot3_leaf2	0	Water	3	0
output 18.03.2021	Water_ctrl_pot4_leaf1	0	Water	4	0
output 18.03.2021	Water_ctrl_pot4_leaf2	0	Water	4	0
output 18.03.2021	3W21_1P35_pot5_leaf1	1	3W21-1P35	5	0.5
output 18.03.2021	3W21_1P35_pot5_leaf2	0	3W21-1P35	5	0.5
output 18.03.2021	1S10_1P35_pot1_leaf1	0	1S10-1P35	1	7.5
output 18.03.2021	1S10_1P35_pot1_leaf2	15	1S10-1P35	1	7.5
output 18.03.2021	1S10_1P35_pot2_leaf1	1.7	1S10-1P35	2	0.85
output 18.03.2021	1S10_1P35_pot2_leaf2	0	1S10-1P35	2	0.85
output 18.03.2021	1S10_1P35_pot3_leaf1	0	1S10-1P35	3	0
output 18.03.2021	1S10_1P35_pot3_leaf2	0	1S10-1P35	3	0
output 18.03.2021	1S10_3W21_pot3_leaf1	7	1S10-3W21	3	17
output 18.03.2021	1S10_3W21_pot3_leaf2	27	1S10-3W21	3	17
output 18.03.2021	1S10_3W21_pot4_leaf1	70.5977	1S10-3W21	4	50.2989
output 18.03.2021	1S10_3W21_pot4_leaf2	30	1S10-3W21	4	50.2989
output 18.03.2021	1S10_3W21_pot5_leaf1	2.3	1S10-3W21	5	1.15
output 18.03.2021	1S10_3W21_pot5_leaf2	0	1S10-3W21	5	1.15
output 18.03.2021	Water_ctrl_pot5_leaf1	1.1	Water	5	1.1
output 18.03.2021	Water_ctrl_pot5_leaf2	1.1	Water	5	1.1
output 18.03.2021	1P35_ctrl_pot1_leaf1	33	1P35	1	26.5
output 18.03.2021	1P35_ctrl_pot1_leaf2	20	1P35	1	26.5
output 18.03.2021	1P35_ctrl_pot2_leaf1	80	1P35	2	67.5
output 18.03.2021	1P35_ctrl_pot2_leaf2	55	1P35	2	67.5
output 18.03.2021	1P35_ctrl_pot3_leaf1	95	1P35	3	59
output 18.03.2021	1P35_ctrl_pot3_leaf2	23	1P35	3	59
output 18.03.2021	1P35_ctrl_pot4_leaf1	35	1P35	4	23.5
output 18.03.2021	1P35_ctrl_pot4_leaf2	12	1P35	4	23.5
output 18.03.2021	1P35_ctrl_pot5_leaf1	97	1P35	5	48.5
output 18.03.2021	1P35_ctrl_pot5_leaf2	0	1P35	5	48.5
output 18.03.2021	1F11_ctrl_pot1_leaf1	99	1F11	1	94.5
output 18.03.2021	1F11_ctrl_pot1_leaf2	90	1F11	1	94.5
output 18.03.2021	1F11_ctrl_pot2_leaf1	13	1F11	2	35.4706
output 18.03.2021	1F11_ctrl_pot2_leaf2	57.9411	1F11	2	35.4706
output 18.03.2021	1F11_ctrl_pot3_leaf1	42	1F11	3	39.5
output 18.03.2021	1F11_ctrl_pot3_leaf2	37	1F11	3	39.5
output 18.03.2021	1F11_ctrl_pot4_leaf1	0	1F11	4	0
output 18.03.2021	1F11_ctrl_pot4_leaf2	0	1F11	4	0
output 18.03.2021	1F11_ctrl_pot5_leaf1	0	1F11	5	0.8
output 18.03.2021	1F11_ctrl_pot5_leaf2	1.6	1F11	5	0.8
output 18.03.2021	3W21_ctrl_pot1_leaf1	12	3W21	1	7.25
output 18.03.2021	3W21_ctrl_pot1_leaf2	2.5	3W21	1	7.25
output 18.03.2021	3W21_ctrl_pot2_leaf1	53	3W21	2	35.5
output 18.03.2021	3W21_ctrl_pot2_leaf2	18	3W21	2	35.5
output 18.03.2021	3W21_ctrl_pot3_leaf1	5	3W21	3	2.5
output 18.03.2021	3W21_ctrl_pot3_leaf2	0	3W21	3	2.5
output 18.03.2021	3W21_ctrl_pot4_leaf1	55	3W21	4	75
output 18.03.2021	3W21_ctrl_pot4_leaf2	95	3W21	4	75
output 18.03.2021	3W21_ctrl_pot5_leaf1	35	3W21	5	42.5
output 18.03.2021	3W21_ctrl_pot5_leaf2	50	3W21	5	42.5
output 18.03.2021	1S10_ctrl_pot1_leaf1	53	1S10	1	46.5
output 18.03.2021	1S10_ctrl_pot1_leaf2	40	1S10	1	46.5
output 18.03.2021	1S10_ctrl_pot2_leaf1	2	1S10	2	1
output 18.03.2021	1S10_ctrl_pot2_leaf2	0	1S10	2	1
output 18.03.2021	1S10_ctrl_pot3_leaf1	80	1S10	3	45
output 18.03.2021	1S10_ctrl_pot3_leaf2	10	1S10	3	45
output 18.03.2021	1S10_ctrl_pot4_leaf1	45	1S10	4	62.5
output 18.03.2021	1S10_ctrl_pot4_leaf2	80	1S10	4	62.5
output 18.03.2021	1S10_ctrl_pot5_leaf1	35	1S10	5	17.5
output 18.03.2021	1S10_ctrl_pot5_leaf2	0	1S10	5	17.5
output 18.03.2021	1P35_1F11_pot1_leaf1	100	1P35-1F11	1	75
output 18.03.2021	1P35_1F11_pot1_leaf2	50	1P35-1F11	1	75
output 18.03.2021	1P35_1F11_pot2_leaf1	35	1P35-1F11	2	17.5
output 18.03.2021	1P35_1F11_pot2_leaf2	0	1P35-1F11	2	17.5
output 18.03.2021	1P35_1F11_pot3_leaf1	0	1P35-1F11	3	0
output 18.03.2021	1P35_1F11_pot3_leaf2	0	1P35-1F11	3	0
output 18.03.2021	1P35_1F11_pot4_leaf1	40	1P35-1F11	4	65
output 18.03.2021	1P35_1F11_pot4_leaf2	90	1P35-1F11	4	65
output 18.03.2021	1P35_1F11_pot5_leaf1	100	1P35-1F11	5	90
output 18.03.2021	1P35_1F11_pot5_leaf2	80	1P35-1F11	5	90
output 18.03.2021	3W21_1F11_pot1_leaf1	53	3W21-1F11	1	54
output 18.03.2021	3W21_1F11_pot1_leaf2	55	3W21-1F11	1	54
output 18.03.2021	3W21_1F11_pot2_leaf1	25	3W21-1F11	2	40
output 18.03.2021	3W21_1F11_pot2_leaf2	55	3W21-1F11	2	40
output 18.03.2021	3W21_1F11_pot3_leaf1	95	3W21-1F11	3	51
output 18.03.2021	3W21_1F11_pot3_leaf2	7	3W21-1F11	3	51
output 18.03.2021	3W21_1F11_pot4_leaf1	95	3W21-1F11	4	97.5
output 18.03.2021	3W21_1F11_pot4_leaf2	100	3W21-1F11	4	97.5
output 18.03.2021	3W21_1F11_pot5_leaf1	33	3W21-1F11	5	36.5
output 18.03.2021	3W21_1F11_pot5_leaf2	40	3W21-1F11	5	36.5
output 18.03.2021	1S10_1F11_pot1_leaf1	20	1S10-1F11	1	22.5
output 18.03.2021	1S10_1F11_pot1_leaf2	25	1S10-1F11	1	22.5
output 18.03.2021	1S10_1F11_pot2_leaf1	90	1S10-1F11	2	71.5
output 18.03.2021	1S10_1F11_pot2_leaf2	53	1S10-1F11	2	71.5
output 18.03.2021	1S10_1F11_pot3_leaf1	0	1S10-1F11	3	13.5
output 18.03.2021	1S10_1F11_pot3_leaf2	27	1S10-1F11	3	13.5
output 18.03.2021	1S10_1F11_pot4_leaf1	40	1S10-1F11	4	65
output 18.03.2021	1S10_1F11_pot4_leaf2	90	1S10-1F11	4	65
output 18.03.2021	1S10_1F11_pot5_leaf1	75	1S10-1F11	5	47.5
output 18.03.2021	1S10_1F11_pot5_leaf2	20	1S10-1F11	5	47.5
output 18.03.2021	3W21_1P35_pot1_leaf1	23	3W21-1P35	1	29
output 18.03.2021	3W21_1P35_pot1_leaf2	35	3W21-1P35	1	29
output 18.03.2021	3W21_1P35_pot2_leaf1	25	3W21-1P35	2	62.5
output 18.03.2021	3W21_1P35_pot2_leaf2	100	3W21-1P35	2	62.5
output 18.03.2021	3W21_1P35_pot3_leaf1	53	3W21-1P35	3	31.5
output 18.03.2021	3W21_1P35_pot3_leaf2	10	3W21-1P35	3	31.5
output 18.03.2021	3W21_1P35_pot4_leaf1	13	3W21-1P35	4	14
output 18.03.2021	3W21_1P35_pot4_leaf2	15	3W21-1P35	4	14
output 18.03.2021	1S10_1P35_pot4_leaf1	35	1S10-1P35	4	17.5
output 18.03.2021	1S10_1P35_pot4_leaf2	0	1S10-1P35	4	17.5
output 18.03.2021	1S10_1P35_pot5_leaf1	40	1S10-1P35	5	22.5
output 18.03.2021	1S10_1P35_pot5_leaf2	5	1S10-1P35	5	22.5
output 18.03.2021	1S10_3W21_pot1_leaf1	80	1S10-3W21	1	77.5
output 18.03.2021	1S10_3W21_pot1_leaf2	75	1S10-3W21	1	77.5
output 18.03.2021	1S10_3W21_pot2_leaf1	35	1S10-3W21	2	17.5
output 18.03.2021	1S10_3W21_pot2_leaf2	0	1S10-3W21	2	17.5
output 09.04.2021	Water_ctrl_pot1_leaf1	0	Water	1	0
output 09.04.2021	Water_ctrl_pot1_leaf2	0	Water	1	0
output 09.04.2021	Water_ctrl_pot2_leaf1	0	Water	2	0
output 09.04.2021	Water_ctrl_pot2_leaf2	0	Water	2	0
output 09.04.2021	Water_ctrl_pot3_leaf1	0	Water	3	0
output 09.04.2021	Water_ctrl_pot3_leaf2	0	Water	3	0
output 09.04.2021	Water_ctrl_pot4_leaf1	0	Water	4	0.7
output 09.04.2021	Water_ctrl_pot4_leaf2	1.4	Water	4	0.7
output 09.04.2021	3R39_1E52_pot2_leaf1	73.447	3R39-1E52	2	69.2235
output 09.04.2021	3R39_1E52_pot2_leaf2	65	3R39-1E52	2	69.2235
output 09.04.2021	3R39_1E52_pot3_leaf1	48	3R39-1E52	3	48
output 09.04.2021	3R39_1E52_pot3_leaf2	48	3R39-1E52	3	48
output 09.04.2021	3R39_1E52_pot4_leaf1	33	3R39-1E52	4	52.3416
output 09.04.2021	3R39_1E52_pot4_leaf2	71.6831	3R39-1E52	4	52.3416
output 09.04.2021	3R39_1E52_pot5_leaf1	40	3R39-1E52	5	32.5
output 09.04.2021	3R39_1E52_pot5_leaf2	25	3R39-1E52	5	32.5
output 09.04.2021	2P5_2Z1_pot1_leaf1	100	2P5-2Z1	1	87.5
output 09.04.2021	2P5_2Z1_pot1_leaf2	75	2P5-2Z1	1	87.5
output 09.04.2021	2P5_2Z1_pot2_leaf1	45	2P5-2Z1	2	54
output 09.04.2021	2P5_2Z1_pot2_leaf2	63	2P5-2Z1	2	54
output 09.04.2021	2P5_2Z1_pot3_leaf1	55	2P5-2Z1	3	60
output 09.04.2021	2P5_2Z1_pot3_leaf2	65	2P5-2Z1	3	60
output 09.04.2021	2P5_2Z1_pot4_leaf1	55	2P5-2Z1	4	51.5
output 09.04.2021	2P5_2Z1_pot4_leaf2	48	2P5-2Z1	4	51.5
output 09.04.2021	2P5_2Z1_pot5_leaf1	50	2P5-2Z1	5	60
output 09.04.2021	2P5_2Z1_pot5_leaf2	70	2P5-2Z1	5	60
output 09.04.2021	2Z1_1E52_pot1_leaf1	55	2Z1-1E52	1	37.5
output 09.04.2021	2Z1_1E52_pot1_leaf2	20	2Z1-1E52	1	37.5
output 09.04.2021	2Z1_1E52_pot2_leaf1	95	2Z1-1E52	2	60
output 09.04.2021	2Z1_1E52_pot2_leaf2	25	2Z1-1E52	2	60
output 09.04.2021	2Z1_1E52_pot3_leaf1	45	2Z1-1E52	3	30
output 09.04.2021	2Z1_1E52_pot3_leaf2	15	2Z1-1E52	3	30
output 09.04.2021	2Z1_1E52_pot4_leaf1	52	2Z1-1E52	4	76
output 09.04.2021	2Z1_1E52_pot4_leaf2	100	2Z1-1E52	4	76
output 09.04.2021	2Z1_1E52_pot5_leaf1	50	2Z1-1E52	5	45
output 09.04.2021	2Z1_1E52_pot5_leaf2	40	2Z1-1E52	5	45
output 09.04.2021	2P5_1E52_pot1_leaf1	81.9168	2P5-1E52	1	63.4584
output 09.04.2021	2P5_1E52_pot1_leaf2	45	2P5-1E52	1	63.4584
output 09.04.2021	2P5_1E52_pot2_leaf1	95	2P5-1E52	2	97
output 09.04.2021	2P5_1E52_pot2_leaf2	99	2P5-1E52	2	97
output 09.04.2021	2P5_1E52_pot3_leaf1	70	2P5-1E52	3	85
output 09.04.2021	2P5_1E52_pot3_leaf2	100	2P5-1E52	3	85
output 09.04.2021	2P5_1E52_pot4_leaf1	10	2P5-1E52	4	48.5
output 09.04.2021	2P5_1E52_pot4_leaf2	87	2P5-1E52	4	48.5
output 09.04.2021	2P5_1E52_pot5_leaf1	50	2P5-1E52	5	44
output 09.04.2021	2P5_1E52_pot5_leaf2	38	2P5-1E52	5	44
output 09.04.2021	Water_ctrl_pot5_leaf1	0	Water	5	0
output 09.04.2021	Water_ctrl_pot5_leaf2	0	Water	5	0
output 09.04.2021	3R39_ctrl_pot1_leaf1	20	3R39	1	18.5
output 09.04.2021	3R39_ctrl_pot1_leaf2	17	3R39	1	18.5
output 09.04.2021	3R39_ctrl_pot2_leaf1	10	3R39	2	10
output 09.04.2021	3R39_ctrl_pot2_leaf2	10	3R39	2	10
output 09.04.2021	3R39_ctrl_pot3_leaf1	78.6875	3R39	3	59.3437
output 09.04.2021	3R39_ctrl_pot3_leaf2	40	3R39	3	59.3437
output 09.04.2021	3R39_ctrl_pot4_leaf1	53	3R39	4	32.5
output 09.04.2021	3R39_ctrl_pot4_leaf2	12	3R39	4	32.5
output 09.04.2021	3R39_ctrl_pot5_leaf1	40	3R39	5	20.95
output 09.04.2021	3R39_ctrl_pot5_leaf2	1.9	3R39	5	20.95
output 09.04.2021	2P5_ctrl_pot1_leaf1	99	2P5	1	54.5
output 09.04.2021	2P5_ctrl_pot1_leaf2	10	2P5	1	54.5
output 09.04.2021	2P5_ctrl_pot2_leaf1	97	2P5	2	53.5
output 09.04.2021	2P5_ctrl_pot2_leaf2	10	2P5	2	53.5
output 09.04.2021	2P5_ctrl_pot3_leaf1	80	2P5	3	53.5
output 09.04.2021	2P5_ctrl_pot3_leaf2	27	2P5	3	53.5
output 09.04.2021	2P5_ctrl_pot4_leaf1	95	2P5	4	97.5
output 09.04.2021	2P5_ctrl_pot4_leaf2	100	2P5	4	97.5
output 09.04.2021	2P5_ctrl_pot5_leaf1	33	2P5	5	56.5
output 09.04.2021	2P5_ctrl_pot5_leaf2	80	2P5	5	56.5
output 09.04.2021	2Z1_ctrl_pot1_leaf1	10	2Z1	1	12.5
output 09.04.2021	2Z1_ctrl_pot1_leaf2	15	2Z1	1	12.5
output 09.04.2021	2Z1_ctrl_pot2_leaf1	5	2Z1	2	2.5
output 09.04.2021	2Z1_ctrl_pot2_leaf2	0	2Z1	2	2.5
output 09.04.2021	2Z1_ctrl_pot3_leaf1	0	2Z1	3	1
output 09.04.2021	2Z1_ctrl_pot3_leaf2	2	2Z1	3	1
output 09.04.2021	2Z1_ctrl_pot4_leaf1	33	2Z1	4	34
output 09.04.2021	2Z1_ctrl_pot4_leaf2	35	2Z1	4	34
output 09.04.2021	2Z1_ctrl_pot5_leaf1	2	2Z1	5	48.5
output 09.04.2021	2Z1_ctrl_pot5_leaf2	95	2Z1	5	48.5
output 09.04.2021	1E52_ctrl_pot1_leaf1	15	1E52	1	40.5
output 09.04.2021	1E52_ctrl_pot1_leaf2	66	1E52	1	40.5
output 09.04.2021	1E52_ctrl_pot2_leaf1	66	1E52	2	82
output 09.04.2021	1E52_ctrl_pot2_leaf2	98	1E52	2	82
output 09.04.2021	1E52_ctrl_pot3_leaf1	47	1E52	3	48.5
output 09.04.2021	1E52_ctrl_pot3_leaf2	50	1E52	3	48.5
output 09.04.2021	1E52_ctrl_pot4_leaf1	80	1E52	4	47.5
output 09.04.2021	1E52_ctrl_pot4_leaf2	15	1E52	4	47.5
output 09.04.2021	1E52_ctrl_pot5_leaf1	100	1E52	5	100
output 09.04.2021	1E52_ctrl_pot5_leaf2	100	1E52	5	100
output 09.04.2021	3R39_2Z1_pot1_leaf1	7	3R39-2Z1	1	8
output 09.04.2021	3R39_2Z1_pot1_leaf2	9	3R39-2Z1	1	8
output 09.04.2021	3R39_2Z1_pot2_leaf1	53	3R39-2Z1	2	75.5
output 09.04.2021	3R39_2Z1_pot2_leaf2	98	3R39-2Z1	2	75.5
output 09.04.2021	3R39_2Z1_pot3_leaf1	20	3R39-2Z1	3	47.5
output 09.04.2021	3R39_2Z1_pot3_leaf2	75	3R39-2Z1	3	47.5
output 09.04.2021	3R39_2Z1_pot4_leaf1	45	3R39-2Z1	4	32.5
output 09.04.2021	3R39_2Z1_pot4_leaf2	20	3R39-2Z1	4	32.5
output 09.04.2021	3R39_2Z1_pot5_leaf1	53	3R39-2Z1	5	34
output 09.04.2021	3R39_2Z1_pot5_leaf2	15	3R39-2Z1	5	34
output 09.04.2021	3R39_2P5_pot1_leaf1	95	3R39-2P5	1	75
output 09.04.2021	3R39_2P5_pot1_leaf2	55	3R39-2P5	1	75
output 09.04.2021	3R39_2P5_pot2_leaf1	40	3R39-2P5	2	70
output 09.04.2021	3R39_2P5_pot2_leaf2	100	3R39-2P5	2	70
output 09.04.2021	3R39_2P5_pot3_leaf1	1.1	3R39-2P5	3	20.55
output 09.04.2021	3R39_2P5_pot3_leaf2	40	3R39-2P5	3	20.55
output 09.04.2021	3R39_2P5_pot4_leaf1	10	3R39-2P5	4	32.5
output 09.04.2021	3R39_2P5_pot4_leaf2	55	3R39-2P5	4	32.5
output 09.04.2021	3R39_2P5_pot5_leaf1	45	3R39-2P5	5	50
output 09.04.2021	3R39_2P5_pot5_leaf2	55	3R39-2P5	5	50
output 09.04.2021	3R39_1E52_pot1_leaf1	17	3R39-1E52	1	11
output 09.04.2021	3R39_1E52_pot1_leaf2	5	3R39-1E52	1	11
output 12.04.2021	Water_ctrl_pot1_leaf1	1.9	Water	1	0.95
output 12.04.2021	Water_ctrl_pot1_leaf2	0	Water	1	0.95
output 12.04.2021	Water_ctrl_pot2_leaf1	1.6	Water	2	0.8
output 12.04.2021	Water_ctrl_pot2_leaf2	0	Water	2	0.8
output 12.04.2021	Water_ctrl_pot3_leaf1	0	Water	3	0.85
output 12.04.2021	Water_ctrl_pot3_leaf2	1.7	Water	3	0.85
output 12.04.2021	Water_ctrl_pot4_leaf1	0	Water	4	0
output 12.04.2021	Water_ctrl_pot4_leaf2	0	Water	4	0
output 12.04.2021	Water_ctrl_pot5_leaf1	0	Water	5	0
output 12.04.2021	Water_ctrl_pot5_leaf2	0	Water	5	0
output 12.04.2021	2P5_ctrl_pot1_leaf1	40	2P5	1	25
output 12.04.2021	2P5_ctrl_pot1_leaf2	10	2P5	1	25
output 12.04.2021	2P5_ctrl_pot2_leaf1	8	2P5	2	8.5
output 12.04.2021	2P5_ctrl_pot2_leaf2	9	2P5	2	8.5
output 12.04.2021	2P5_ctrl_pot3_leaf1	25	2P5	3	32.5
output 12.04.2021	2P5_ctrl_pot3_leaf2	40	2P5	3	32.5
output 12.04.2021	1P35_2P5_pot5_leaf1	2.3	1P35-2P5	5	2.45
output 12.04.2021	1P35_2P5_pot5_leaf2	2.6	1P35-2P5	5	2.45
output 12.04.2021	2P5_3O21_pot1_leaf1	35	2P5-3O21	1	18.55
output 12.04.2021	2P5_3O21_pot1_leaf2	2.1	2P5-3O21	1	18.55
output 12.04.2021	2P5_3O21_pot2_leaf1	0	2P5-3O21	2	27.5
output 12.04.2021	2P5_3O21_pot2_leaf2	55	2P5-3O21	2	27.5
output 12.04.2021	2P5_3O21_pot3_leaf1	55	2P5-3O21	3	28.6
output 12.04.2021	2P5_3O21_pot3_leaf2	2.2	2P5-3O21	3	28.6
output 12.04.2021	2P5_3O21_pot4_leaf1	40	2P5-3O21	4	30
output 12.04.2021	2P5_3O21_pot4_leaf2	20	2P5-3O21	4	30
output 12.04.2021	2P5_3O21_pot5_leaf1	0	2P5-3O21	5	0.95
output 12.04.2021	2P5_3O21_pot5_leaf2	1.9	2P5-3O21	5	0.95
output 12.04.2021	1P35_3021_pot1_leaf1	3.9	1P35-3O21	1	32.45
output 12.04.2021	1P35_3021_pot1_leaf2	61	1P35-3O21	1	32.45
output 12.04.2021	1P35_3021_pot2_leaf1	0	1P35-3O21	2	1.05
output 12.04.2021	1P35_3021_pot2_leaf2	2.1	1P35-3O21	2	1.05
output 12.04.2021	1P35_3021_pot3_leaf1	0	1P35-3O21	3	0
output 12.04.2021	1P35_3021_pot3_leaf2	0	1P35-3O21	3	0
output 12.04.2021	1P35_3021_pot4_leaf1	0	1P35-3O21	4	0
output 12.04.2021	1P35_3021_pot4_leaf2	0	1P35-3O21	4	0
output 12.04.2021	1P35_3021_pot5_leaf1	0	1P35-3O21	5	7.5
output 12.04.2021	1P35_3021_pot5_leaf2	15	1P35-3O21	5	7.5
output 12.04.2021	2P5_ctrl_pot4_leaf1	74.8416	2P5	4	78.4835
output 12.04.2021	2P5_ctrl_pot4_leaf2	82.1254	2P5	4	78.4835
output 12.04.2021	2P5_ctrl_pot5_leaf1	94.436	2P5	5	94.718
output 12.04.2021	2P5_ctrl_pot5_leaf2	95	2P5	5	94.718
output 12.04.2021	1O40_ctrl_pot1_leaf1	60	1O40	1	67.5
output 12.04.2021	1O40_ctrl_pot1_leaf2	75	1O40	1	67.5
output 12.04.2021	1O40_ctrl_pot2_leaf1	0	1O40	2	15
output 12.04.2021	1O40_ctrl_pot2_leaf2	30	1O40	2	15
output 12.04.2021	1O40_ctrl_pot3_leaf1	40	1O40	3	41.5
output 12.04.2021	1O40_ctrl_pot3_leaf2	43	1O40	3	41.5
output 12.04.2021	1O40_ctrl_pot4_leaf1	51	1O40	4	53
output 12.04.2021	1O40_ctrl_pot4_leaf2	55	1O40	4	53
output 12.04.2021	1O40_ctrl_pot5_leaf1	93	1O40	5	47.3
output 12.04.2021	1O40_ctrl_pot5_leaf2	1.6	1O40	5	47.3
output 12.04.2021	1P35_ctrl_pot1_leaf1	70	1P35	1	46.5
output 12.04.2021	1P35_ctrl_pot1_leaf2	23	1P35	1	46.5
output 12.04.2021	1P35_ctrl_pot2_leaf1	57.9452	1P35	2	43.9726
output 12.04.2021	1P35_ctrl_pot2_leaf2	30	1P35	2	43.9726
output 12.04.2021	1P35_ctrl_pot3_leaf1	55	1P35	3	55.5
output 12.04.2021	1P35_ctrl_pot3_leaf2	56	1P35	3	55.5
output 12.04.2021	1P35_ctrl_pot4_leaf1	79.4055	1P35	4	89.7027
output 12.04.2021	1P35_ctrl_pot4_leaf2	100	1P35	4	89.7027
output 12.04.2021	1P35_ctrl_pot5_leaf1	1.6	1P35	5	20.8
output 12.04.2021	1P35_ctrl_pot5_leaf2	40	1P35	5	20.8
output 12.04.2021	3O21_ctrl_pot1_leaf1	45	3O21	1	37.5
output 12.04.2021	3O21_ctrl_pot1_leaf2	30	3O21	1	37.5
output 12.04.2021	3O21_ctrl_pot2_leaf1	100	3O21	2	99.5
output 12.04.2021	3O21_ctrl_pot2_leaf2	99	3O21	2	99.5
output 12.04.2021	3O21_ctrl_pot3_leaf1	80	3O21	3	90
output 12.04.2021	3O21_ctrl_pot3_leaf2	100	3O21	3	90
output 12.04.2021	3O21_ctrl_pot4_leaf1	13	3O21	4	15
output 12.04.2021	3O21_ctrl_pot4_leaf2	17	3O21	4	15
output 12.04.2021	3O21_ctrl_pot5_leaf1	75	3O21	5	62.5
output 12.04.2021	3O21_ctrl_pot5_leaf2	50	3O21	5	62.5
output 12.04.2021	1O40_2P5_pot1_leaf1	5	1O40-2P5	1	2.5
output 12.04.2021	1O40_2P5_pot1_leaf2	0	1O40-2P5	1	2.5
output 12.04.2021	1O40_2P5_pot2_leaf1	22	1O40-2P5	2	33.5
output 12.04.2021	1O40_2P5_pot2_leaf2	45	1O40-2P5	2	33.5
output 12.04.2021	1O40_2P5_pot3_leaf1	2	1O40-2P5	3	4.5
output 12.04.2021	1O40_2P5_pot3_leaf2	7	1O40-2P5	3	4.5
output 12.04.2021	1O40_2P5_pot4_leaf1	52	1O40-2P5	4	36
output 12.04.2021	1O40_2P5_pot4_leaf2	20	1O40-2P5	4	36
output 12.04.2021	1O40_2P5_pot5_leaf1	90	1O40-2P5	5	92.9153
output 12.04.2021	1O40_2P5_pot5_leaf2	95.8307	1O40-2P5	5	92.9153
output 12.04.2021	1O40_3O21_pot1_leaf1	2.3	1O40-3O21	1	8.65
output 12.04.2021	1O40_3O21_pot1_leaf2	15	1O40-3O21	1	8.65
output 12.04.2021	1O40_3O21_pot2_leaf1	3	1O40-3O21	2	1.5
output 12.04.2021	1O40_3O21_pot2_leaf2	0	1O40-3O21	2	1.5
output 12.04.2021	1O40_3O21_pot3_leaf1	17	1O40-3O21	3	31
output 12.04.2021	1O40_3O21_pot3_leaf2	45	1O40-3O21	3	31
output 12.04.2021	1O40_3O21_pot4_leaf1	2.5	1O40-3O21	4	6.75
output 12.04.2021	1O40_3O21_pot4_leaf2	11	1O40-3O21	4	6.75
output 12.04.2021	1O40_3O21_pot5_leaf1	0	1O40-3O21	5	0
output 12.04.2021	1O40_3O21_pot5_leaf2	0	1O40-3O21	5	0
output 12.04.2021	1O40_1P35_pot1_leaf1	0	1O40-1P35	1	0
output 12.04.2021	1O40_1P35_pot1_leaf2	0	1O40-1P35	1	0
output 12.04.2021	1O40_1P35_pot2_leaf1	10	1O40-1P35	2	50
output 12.04.2021	1O40_1P35_pot2_leaf2	90	1O40-1P35	2	50
output 12.04.2021	1O40_1P35_pot3_leaf1	2	1O40-1P35	3	3.5
output 12.04.2021	1O40_1P35_pot3_leaf2	5	1O40-1P35	3	3.5
output 12.04.2021	1O40_1P35_pot4_leaf1	1	1O40-1P35	4	3
output 12.04.2021	1O40_1P35_pot4_leaf2	5	1O40-1P35	4	3
output 12.04.2021	1O40_1P35_pot5_leaf1	10	1O40-1P35	5	30
output 12.04.2021	1O40_1P35_pot5_leaf2	50	1O40-1P35	5	30
output 12.04.2021	1P35_2P5_pot1_leaf1	0	1P35-2P5	1	1.5
output 12.04.2021	1P35_2P5_pot1_leaf2	3	1P35-2P5	1	1.5
output 12.04.2021	1P35_2P5_pot2_leaf1	3	1P35-2P5	2	2
output 12.04.2021	1P35_2P5_pot2_leaf2	1	1P35-2P5	2	2
output 12.04.2021	1P35_2P5_pot3_leaf1	1	1P35-2P5	3	5.5
output 12.04.2021	1P35_2P5_pot3_leaf2	10	1P35-2P5	3	5.5
output 12.04.2021	1P35_2P5_pot4_leaf1	1	1P35-2P5	4	2
output 12.04.2021	1P35_2P5_pot4_leaf2	3	1P35-2P5	4	2
output 13.04.2021	Water_ctrl_pot1_leaf1	0	Water	1	0.7
output 13.04.2021	Water_ctrl_pot1_leaf2	1.4	Water	1	0.7
output 13.04.2021	Water_ctrl_pot2_leaf1	0	Water	2	0
output 13.04.2021	Water_ctrl_pot2_leaf2	0	Water	2	0
output 13.04.2021	Water_ctrl_pot3_leaf1	0	Water	3	0
output 13.04.2021	Water_ctrl_pot3_leaf2	0	Water	3	0
output 13.04.2021	Water_ctrl_pot4_leaf1	0	Water	4	0
output 13.04.2021	Water_ctrl_pot4_leaf2	0	Water	4	0
output 13.04.2021	Water_ctrl_pot5_leaf1	0	Water	5	1
output 13.04.2021	Water_ctrl_pot5_leaf2	2	Water	5	1
output 13.04.2021	2P5_ctrl_pot1_leaf1	20	2P5	1	47.5
output 13.04.2021	2P5_ctrl_pot1_leaf2	75	2P5	1	47.5
output 13.04.2021	2P5_ctrl_pot2_leaf1	10	2P5	2	35
output 13.04.2021	2P5_ctrl_pot2_leaf2	60	2P5	2	35
output 13.04.2021	2P5_ctrl_pot3_leaf1	20	2P5	3	22.5
output 13.04.2021	2P5_ctrl_pot3_leaf2	25	2P5	3	22.5
output 13.04.2021	2P5_ctrl_pot4_leaf1	47	2P5	4	68.5
output 13.04.2021	2P5_ctrl_pot4_leaf2	90	2P5	4	68.5
output 13.04.2021	2P5_ctrl_pot5_leaf1	95	2P5	5	65
output 13.04.2021	2P5_ctrl_pot5_leaf2	35	2P5	5	65
output 13.04.2021	1R15_ctrl_pot1_leaf1	99	1R15	1	72
output 13.04.2021	1R15_ctrl_pot1_leaf2	45	1R15	1	72
output 13.04.2021	1R15_ctrl_pot2_leaf1	100	1R15	2	100
output 13.04.2021	1R15_ctrl_pot2_leaf2	100	1R15	2	100
output 13.04.2021	1R15_ctrl_pot3_leaf1	10	1R15	3	5
output 13.04.2021	1R15_ctrl_pot3_leaf2	0	1R15	3	5
output 13.04.2021	1R15_ctrl_pot4_leaf1	2	1R15	4	2
output 13.04.2021	1R15_ctrl_pot4_leaf2	2	1R15	4	2
output 13.04.2021	1R15_ctrl_pot5_leaf1	10	1R15	5	55
output 13.04.2021	1R15_ctrl_pot5_leaf2	100	1R15	5	55
output 13.04.2021	1R15_1G30_pot4_leaf1	90	1R15-1G30	4	70
output 13.04.2021	1R15_1G30_pot4_leaf2	50	1R15-1G30	4	70
output 13.04.2021	1R15_1G30_pot5_leaf1	10	1R15-1G30	5	9.5
output 13.04.2021	1R15_1G30_pot5_leaf2	9	1R15-1G30	5	9.5
output 13.04.2021	2P5_1G30_pot1_leaf1	15	2P5-1G30	1	7.5
output 13.04.2021	2P5_1G30_pot1_leaf2	0	2P5-1G30	1	7.5
output 13.04.2021	2P5_1G30_pot2_leaf1	1.4	2P5-1G30	2	1.3
output 13.04.2021	2P5_1G30_pot2_leaf2	1.2	2P5-1G30	2	1.3
output 13.04.2021	2P5_1G30_pot3_leaf1	15	2P5-1G30	3	12.5
output 13.04.2021	2P5_1G30_pot3_leaf2	10	2P5-1G30	3	12.5
output 13.04.2021	2P5_1G30_pot4_leaf1	1.6	2P5-1G30	4	2.3
output 13.04.2021	2P5_1G30_pot4_leaf2	3	2P5-1G30	4	2.3
output 13.04.2021	2P5_1G30_pot5_leaf1	0	2P5-1G30	5	16.5
output 13.04.2021	2P5_1G30_pot5_leaf2	33	2P5-1G30	5	16.5
output 13.04.2021	1S10_ctrl_pot1_leaf1	17	1S10	1	32
output 13.04.2021	1S10_ctrl_pot1_leaf2	47	1S10	1	32
output 13.04.2021	1S10_ctrl_pot2_leaf1	100	1S10	2	100
output 13.04.2021	1S10_ctrl_pot2_leaf2	100	1S10	2	100
output 13.04.2021	1S10_ctrl_pot3_leaf1	73.9232	1S10	3	86.9616
output 13.04.2021	1S10_ctrl_pot3_leaf2	100	1S10	3	86.9616
output 13.04.2021	1S10_ctrl_pot4_leaf1	15	1S10	4	12.5
output 13.04.2021	1S10_ctrl_pot4_leaf2	10	1S10	4	12.5
output 13.04.2021	1S10_ctrl_pot5_leaf1	45	1S10	5	47
output 13.04.2021	1S10_ctrl_pot5_leaf2	49	1S10	5	47
output 13.04.2021	1G30_ctrl_pot1_leaf1	100	1G30	1	100
output 13.04.2021	1G30_ctrl_pot1_leaf2	100	1G30	1	100
output 13.04.2021	1G30_ctrl_pot2_leaf1	75	1G30	2	86
output 13.04.2021	1G30_ctrl_pot2_leaf2	97	1G30	2	86
output 13.04.2021	1G30_ctrl_pot3_leaf1	95	1G30	3	57.5
output 13.04.2021	1G30_ctrl_pot3_leaf2	20	1G30	3	57.5
output 13.04.2021	1G30_ctrl_pot4_leaf1	20	1G30	4	32.5
output 13.04.2021	1G30_ctrl_pot4_leaf2	45	1G30	4	32.5
output 13.04.2021	1G30_ctrl_pot5_leaf1	25	1G30	5	61
output 13.04.2021	1G30_ctrl_pot5_leaf2	97	1G30	5	61
output 13.04.2021	1S10_1R15_pot1_leaf1	52	1S10-1R15	1	36
output 13.04.2021	1S10_1R15_pot1_leaf2	20	1S10-1R15	1	36
output 13.04.2021	1S10_1R15_pot2_leaf1	50	1S10-1R15	2	47.5
output 13.04.2021	1S10_1R15_pot2_leaf2	45	1S10-1R15	2	47.5
output 13.04.2021	1S10_1R15_pot3_leaf1	45	1S10-1R15	3	40
output 13.04.2021	1S10_1R15_pot3_leaf2	35	1S10-1R15	3	40
output 13.04.2021	1S10_1R15_pot4_leaf1	15	1S10-1R15	4	17.5
output 13.04.2021	1S10_1R15_pot4_leaf2	20	1S10-1R15	4	17.5
output 13.04.2021	1S10_1R15_pot5_leaf1	25	1S10-1R15	5	22.5
output 13.04.2021	1S10_1R15_pot5_leaf2	20	1S10-1R15	5	22.5
output 13.04.2021	1S10_2P5_pot1_leaf1	3	1S10-2P5	1	4
output 13.04.2021	1S10_2P5_pot1_leaf2	5	1S10-2P5	1	4
output 13.04.2021	1S10_2P5_pot2_leaf1	10	1S10-2P5	2	6
output 13.04.2021	1S10_2P5_pot2_leaf2	2	1S10-2P5	2	6
output 13.04.2021	1S10_2P5_pot3_leaf1	25	1S10-2P5	3	14
output 13.04.2021	1S10_2P5_pot3_leaf2	3	1S10-2P5	3	14
output 13.04.2021	1S10_2P5_pot4_leaf1	15	1S10-2P5	4	10
output 13.04.2021	1S10_2P5_pot4_leaf2	5	1S10-2P5	4	10
output 13.04.2021	1S10_2P5_pot5_leaf1	2	1S10-2P5	5	1
output 13.04.2021	1S10_2P5_pot5_leaf2	0	1S10-2P5	5	1
output 13.04.2021	1S10_1G30_pot1_leaf1	3	1S10-1G30	1	26.5
output 13.04.2021	1S10_1G30_pot1_leaf2	50	1S10-1G30	1	26.5
output 13.04.2021	1S10_1G30_pot2_leaf1	50	1S10-1G30	2	57.5
output 13.04.2021	1S10_1G30_pot2_leaf2	65	1S10-1G30	2	57.5
output 13.04.2021	1S10_1G30_pot3_leaf1	33	1S10-1G30	3	59
output 13.04.2021	1S10_1G30_pot3_leaf2	85	1S10-1G30	3	59
output 13.04.2021	1S10_1G30_pot4_leaf1	10	1S10-1G30	4	7.5
output 13.04.2021	1S10_1G30_pot4_leaf2	5	1S10-1G30	4	7.5
output 13.04.2021	1S10_1G30_pot5_leaf1	95	1S10-1G30	5	72.5
output 13.04.2021	1S10_1G30_pot5_leaf2	50	1S10-1G30	5	72.5
output 13.04.2021	1R15_2P5_pot1_leaf1	95	1R15-2P5	1	97
output 13.04.2021	1R15_2P5_pot1_leaf2	99	1R15-2P5	1	97
output 13.04.2021	1R15_2P5_pot2_leaf1	25	1R15-2P5	2	27.5
output 13.04.2021	1R15_2P5_pot2_leaf2	30	1R15-2P5	2	27.5
output 13.04.2021	1R15_2P5_pot3_leaf1	87	1R15-2P5	3	58.5
output 13.04.2021	1R15_2P5_pot3_leaf2	30	1R15-2P5	3	58.5
output 13.04.2021	1R15_2P5_pot4_leaf1	95	1R15-2P5	4	60
output 13.04.2021	1R15_2P5_pot4_leaf2	25	1R15-2P5	4	60
output 13.04.2021	1R15_2P5_pot5_leaf1	1	1R15-2P5	5	5.5
output 13.04.2021	1R15_2P5_pot5_leaf2	10	1R15-2P5	5	5.5
output 13.04.2021	1R15_1G30_pot1_leaf1	10	1R15-1G30	1	12.5
output 13.04.2021	1R15_1G30_pot1_leaf2	15	1R15-1G30	1	12.5
output 13.04.2021	1R15_1G30_pot2_leaf1	80	1R15-1G30	2	45
output 13.04.2021	1R15_1G30_pot2_leaf2	10	1R15-1G30	2	45
output 13.04.2021	1R15_1G30_pot3_leaf1	0	1R15-1G30	3	7.5
output 13.04.2021	1R15_1G30_pot3_leaf2	15	1R15-1G30	3	7.5
output 14.04.2021	Water_ctrl_pot1_leaf1	1	Water	1	0.5
output 14.04.2021	Water_ctrl_pot1_leaf2	0	Water	1	0.5
output 14.04.2021	Water_ctrl_pot2_leaf1	1	Water	2	1.2
output 14.04.2021	Water_ctrl_pot2_leaf2	1.4	Water	2	1.2
output 14.04.2021	Water_ctrl_pot3_leaf1	0	Water	3	0
output 14.04.2021	Water_ctrl_pot3_leaf2	0	Water	3	0
output 14.04.2021	Water_ctrl_pot4_leaf1	0	Water	4	0.7
output 14.04.2021	Water_ctrl_pot4_leaf2	1.4	Water	4	0.7
output 14.04.2021	1F11_3O21_pot2_leaf1	55	1F11-3O21	2	51
output 14.04.2021	1F11_3O21_pot2_leaf2	47	1F11-3O21	2	51
output 14.04.2021	1F11_3O21_pot3_leaf1	13	1F11-3O21	3	51.9527
output 14.04.2021	1F11_3O21_pot3_leaf2	90.9053	1F11-3O21	3	51.9527
output 14.04.2021	1F11_3O21_pot4_leaf1	12	1F11-3O21	4	12.5
output 14.04.2021	1F11_3O21_pot4_leaf2	13	1F11-3O21	4	12.5
output 14.04.2021	1F11_3O21_pot5_leaf1	74.2326	1F11-3O21	5	62.1163
output 14.04.2021	1F11_3O21_pot5_leaf2	50	1F11-3O21	5	62.1163
output 14.04.2021	1E52_1R15_pot1_leaf1	90	1E52-1R15	1	47.5
output 14.04.2021	1E52_1R15_pot1_leaf2	5	1E52-1R15	1	47.5
output 14.04.2021	1E52_1R15_pot2_leaf1	15	1E52-1R15	2	30
output 14.04.2021	1E52_1R15_pot2_leaf2	45	1E52-1R15	2	30
output 14.04.2021	1E52_1R15_pot3_leaf1	7	1E52-1R15	3	8.5
output 14.04.2021	1E52_1R15_pot3_leaf2	10	1E52-1R15	3	8.5
output 14.04.2021	1E52_1R15_pot4_leaf1	0	1E52-1R15	4	0
output 14.04.2021	1E52_1R15_pot4_leaf2	0	1E52-1R15	4	0
output 14.04.2021	1E52_1R15_pot5_leaf1	99	1E52-1R15	5	92
output 14.04.2021	1E52_1R15_pot5_leaf2	85	1E52-1R15	5	92
output 14.04.2021	1E52_3O21_pot1_leaf1	2	1E52-3O21	1	6
output 14.04.2021	1E52_3O21_pot1_leaf2	10	1E52-3O21	1	6
output 14.04.2021	1E52_3O21_pot2_leaf1	55	1E52-3O21	2	76.6271
output 14.04.2021	1E52_3O21_pot2_leaf2	98.2541	1E52-3O21	2	76.6271
output 14.04.2021	1E52_3O21_pot3_leaf1	23	1E52-3O21	3	21.5
output 14.04.2021	1E52_3O21_pot3_leaf2	20	1E52-3O21	3	21.5
output 14.04.2021	1E52_3O21_pot4_leaf1	33	1E52-3O21	4	28
output 14.04.2021	1E52_3O21_pot4_leaf2	23	1E52-3O21	4	28
output 14.04.2021	1E52_3O21_pot5_leaf1	20	1E52-3O21	5	18.5
output 14.04.2021	1E52_3O21_pot5_leaf2	17	1E52-3O21	5	18.5
output 14.04.2021	1R15_3O21_pot1_leaf1	0	1R15-3O21	1	26
output 14.04.2021	1R15_3O21_pot1_leaf2	52	1R15-3O21	1	26
output 14.04.2021	1R15_3O21_pot2_leaf1	55	1R15-3O21	2	33.5
output 14.04.2021	1R15_3O21_pot2_leaf2	12	1R15-3O21	2	33.5
output 14.04.2021	1R15_3O21_pot3_leaf1	52	1R15-3O21	3	57.058
output 14.04.2021	1R15_3O21_pot3_leaf2	62.1159	1R15-3O21	3	57.058
output 14.04.2021	1R15_3O21_pot4_leaf1	0	1R15-3O21	4	4
output 14.04.2021	1R15_3O21_pot4_leaf2	8	1R15-3O21	4	4
output 14.04.2021	1R15_3O21_pot5_leaf1	100	1R15-3O21	5	77.5
output 14.04.2021	1R15_3O21_pot5_leaf2	55	1R15-3O21	5	77.5
output 14.04.2021	Water_ctrl_pot5_leaf1	0	Water	5	0
output 14.04.2021	Water_ctrl_pot5_leaf2	0	Water	5	0
output 14.04.2021	3O21_ctrl_pot1_leaf1	100	3O21	1	100
output 14.04.2021	3O21_ctrl_pot1_leaf2	100	3O21	1	100
output 14.04.2021	3O21_ctrl_pot2_leaf1	87	3O21	2	87.5
output 14.04.2021	3O21_ctrl_pot2_leaf2	88	3O21	2	87.5
output 14.04.2021	3O21_ctrl_pot3_leaf1	30	3O21	3	18.5
output 14.04.2021	3O21_ctrl_pot3_leaf2	7	3O21	3	18.5
output 14.04.2021	3O21_ctrl_pot4_leaf1	100	3O21	4	51.5
output 14.04.2021	3O21_ctrl_pot4_leaf2	3	3O21	4	51.5
output 14.04.2021	3O21_ctrl_pot5_leaf1	90	3O21	5	82.5
output 14.04.2021	3O21_ctrl_pot5_leaf2	75	3O21	5	82.5
output 14.04.2021	1R15_ctrl_pot1_leaf1	60	1R15	1	46.5
output 14.04.2021	1R15_ctrl_pot1_leaf2	33	1R15	1	46.5
output 14.04.2021	1R15_ctrl_pot2_leaf1	80	1R15	2	55
output 14.04.2021	1R15_ctrl_pot2_leaf2	30	1R15	2	55
output 14.04.2021	1R15_ctrl_pot3_leaf1	30	1R15	3	27.5
output 14.04.2021	1R15_ctrl_pot3_leaf2	25	1R15	3	27.5
output 14.04.2021	1R15_ctrl_pot4_leaf1	3	1R15	4	18
output 14.04.2021	1R15_ctrl_pot4_leaf2	33	1R15	4	18
output 14.04.2021	1R15_ctrl_pot5_leaf1	60	1R15	5	34
output 14.04.2021	1R15_ctrl_pot5_leaf2	8	1R15	5	34
output 14.04.2021	1E52_ctrl_pot1_leaf1	87	1E52	1	93.5
output 14.04.2021	1E52_ctrl_pot1_leaf2	100	1E52	1	93.5
output 14.04.2021	1E52_ctrl_pot2_leaf1	35	1E52	2	65
output 14.04.2021	1E52_ctrl_pot2_leaf2	95	1E52	2	65
output 14.04.2021	1E52_ctrl_pot3_leaf1	53	1E52	3	75
output 14.04.2021	1E52_ctrl_pot3_leaf2	97	1E52	3	75
output 14.04.2021	1E52_ctrl_pot4_leaf1	6	1E52	4	51.5
output 14.04.2021	1E52_ctrl_pot4_leaf2	97	1E52	4	51.5
output 14.04.2021	1E52_ctrl_pot5_leaf1	17	1E52	5	58
output 14.04.2021	1E52_ctrl_pot5_leaf2	99	1E52	5	58
output 14.04.2021	1F11_ctrl_pot1_leaf1	53	1F11	1	50
output 14.04.2021	1F11_ctrl_pot1_leaf2	47	1F11	1	50
output 14.04.2021	1F11_ctrl_pot2_leaf1	90	1F11	2	78.5899
output 14.04.2021	1F11_ctrl_pot2_leaf2	67.1799	1F11	2	78.5899
output 14.04.2021	1F11_ctrl_pot3_leaf1	100	1F11	3	95
output 14.04.2021	1F11_ctrl_pot3_leaf2	90	1F11	3	95
output 14.04.2021	1F11_ctrl_pot4_leaf1	35	1F11	4	18.5
output 14.04.2021	1F11_ctrl_pot4_leaf2	2	1F11	4	18.5
output 14.04.2021	1F11_ctrl_pot5_leaf1	53	1F11	5	75.5
output 14.04.2021	1F11_ctrl_pot5_leaf2	98	1F11	5	75.5
output 14.04.2021	1F11_1E52_pot1_leaf1	30	1F11-1E52	1	32.5
output 14.04.2021	1F11_1E52_pot1_leaf2	35	1F11-1E52	1	32.5
output 14.04.2021	1F11_1E52_pot2_leaf1	47	1F11-1E52	2	40
output 14.04.2021	1F11_1E52_pot2_leaf2	33	1F11-1E52	2	40
output 14.04.2021	1F11_1E52_pot3_leaf1	50	1F11-1E52	3	49
output 14.04.2021	1F11_1E52_pot3_leaf2	48	1F11-1E52	3	49
output 14.04.2021	1F11_1E52_pot4_leaf1	0	1F11-1E52	4	1.5
output 14.04.2021	1F11_1E52_pot4_leaf2	3	1F11-1E52	4	1.5
output 14.04.2021	1F11_1E52_pot5_leaf1	34	1F11-1E52	5	29.5
output 14.04.2021	1F11_1E52_pot5_leaf2	25	1F11-1E52	5	29.5
output 14.04.2021	1R15_1F11_pot1_leaf1	30	1R15-1F11	1	32.5
output 14.04.2021	1R15_1F11_pot1_leaf2	35	1R15-1F11	1	32.5
output 14.04.2021	1R15_1F11_pot2_leaf1	53	1R15-1F11	2	29
output 14.04.2021	1R15_1F11_pot2_leaf2	5	1R15-1F11	2	29
output 14.04.2021	1R15_1F11_pot3_leaf1	25	1R15-1F11	3	22.5
output 14.04.2021	1R15_1F11_pot3_leaf2	20	1R15-1F11	3	22.5
output 14.04.2021	1R15_1F11_pot4_leaf1	87	1R15-1F11	4	66
output 14.04.2021	1R15_1F11_pot4_leaf2	45	1R15-1F11	4	66
output 14.04.2021	1R15_1F11_pot5_leaf1	100	1R15-1F11	5	76
output 14.04.2021	1R15_1F11_pot5_leaf2	52	1R15-1F11	5	76
output 14.04.2021	1F11_3O21_pot1_leaf1	50	1F11-3O21	1	70
output 14.04.2021	1F11_3O21_pot1_leaf2	90	1F11-3O21	1	70
output 15.04.2021	Water_ctrl_pot1_leaf1	1.6	Water	1	1.9
output 15.04.2021	Water_ctrl_pot1_leaf2	2.2	Water	1	1.9
output 15.04.2021	Water_ctrl_pot2_leaf1	2.3	Water	2	2.1
output 15.04.2021	Water_ctrl_pot2_leaf2	1.9	Water	2	2.1
output 15.04.2021	Water_ctrl_pot3_leaf1	0	Water	3	5
output 15.04.2021	Water_ctrl_pot3_leaf2	10	Water	3	5
output 15.04.2021	Water_ctrl_pot4_leaf1	0	Water	4	0
output 15.04.2021	Water_ctrl_pot4_leaf2	0	Water	4	0
output 15.04.2021	Water_ctrl_pot5_leaf1	0	Water	5	0
output 15.04.2021	Water_ctrl_pot5_leaf2	0	Water	5	0
output 15.04.2021	3W3_ctrl_pot1_leaf1	7	3W3	1	28.5
output 15.04.2021	3W3_ctrl_pot1_leaf2	50	3W3	1	28.5
output 15.04.2021	3W3_ctrl_pot2_leaf1	53	3W3	2	36.5
output 15.04.2021	3W3_ctrl_pot2_leaf2	20	3W3	2	36.5
output 15.04.2021	3W3_ctrl_pot3_leaf1	90	3W3	3	65
output 15.04.2021	3W3_ctrl_pot3_leaf2	40	3W3	3	65
output 15.04.2021	3W3_ctrl_pot4_leaf1	66	3W3	4	51.5
output 15.04.2021	3W3_ctrl_pot4_leaf2	37	3W3	4	51.5
output 15.04.2021	3W3_ctrl_pot5_leaf1	23	3W3	5	44
output 15.04.2021	3W3_ctrl_pot5_leaf2	65	3W3	5	44
output 15.04.2021	3W21_ctrl_pot1_leaf1	53	3W21	1	51.5
output 15.04.2021	3W21_ctrl_pot1_leaf2	50	3W21	1	51.5
output 15.04.2021	3W21_ctrl_pot2_leaf1	98	3W21	2	99
output 15.04.2021	3W21_ctrl_pot2_leaf2	100	3W21	2	99
output 15.04.2021	3W21_ctrl_pot3_leaf1	97	3W21	3	63.5
output 15.04.2021	3W21_ctrl_pot3_leaf2	30	3W21	3	63.5
output 15.04.2021	3W21_ctrl_pot4_leaf1	100	3W21	4	100
output 15.04.2021	3W21_ctrl_pot4_leaf2	100	3W21	4	100
output 15.04.2021	3W21_ctrl_pot5_leaf1	95	3W21	5	90
output 15.04.2021	3W21_ctrl_pot5_leaf2	85	3W21	5	90
output 15.04.2021	3A51_ctrl_pot1_leaf1	97	3A51	1	98.5
output 15.04.2021	3A51_ctrl_pot1_leaf2	100	3A51	1	98.5
output 15.04.2021	3A51_ctrl_pot2_leaf1	100	3A51	2	77.5
output 15.04.2021	3A51_ctrl_pot2_leaf2	55	3A51	2	77.5
output 15.04.2021	3A51_ctrl_pot3_leaf1	98	3A51	3	74
output 15.04.2021	3A51_ctrl_pot3_leaf2	50	3A51	3	74
output 15.04.2021	3A51_ctrl_pot4_leaf1	11	3A51	4	15.5
output 15.04.2021	3A51_ctrl_pot4_leaf2	20	3A51	4	15.5
output 15.04.2021	3A51_ctrl_pot5_leaf1	10	3A51	5	12.5
output 15.04.2021	3A51_ctrl_pot5_leaf2	15	3A51	5	12.5
output 15.04.2021	3W3_3W21_pot1_leaf1	87	3W3-3W21	1	83.5
output 15.04.2021	3W3_3W21_pot1_leaf2	80	3W3-3W21	1	83.5
output 15.04.2021	3W3_3W21_pot2_leaf1	100	3W3-3W21	2	100
output 15.04.2021	3W3_3W21_pot2_leaf2	100	3W3-3W21	2	100
output 15.04.2021	3W3_3W21_pot3_leaf1	0	3W3-3W21	3	0
output 15.04.2021	3W3_3W21_pot3_leaf2	0	3W3-3W21	3	0
output 15.04.2021	3W3_3W21_pot4_leaf1	85	3W3-3W21	4	92.5
output 15.04.2021	3W3_3W21_pot4_leaf2	100	3W3-3W21	4	92.5
output 15.04.2021	3W3_3W21_pot5_leaf1	100	3W3-3W21	5	100
output 15.04.2021	3W3_3W21_pot5_leaf2	100	3W3-3W21	5	100
output 15.04.2021	3W3_3A51_pot1_leaf1	65	3W3-3A51	1	33.3
output 15.04.2021	3W3_3A51_pot1_leaf2	1.6	3W3-3A51	1	33.3
output 15.04.2021	3W3_3A51_pot2_leaf1	30	3W3-3A51	2	37.5
output 15.04.2021	3W3_3A51_pot2_leaf2	45	3W3-3A51	2	37.5
output 15.04.2021	3W3_3A51_pot3_leaf1	1.5	3W3-3A51	3	30.75
output 15.04.2021	3W3_3A51_pot3_leaf2	60	3W3-3A51	3	30.75
output 15.04.2021	3W3_3A51_pot4_leaf1	95	3W3-3A51	4	97.5
output 15.04.2021	3W3_3A51_pot4_leaf2	100	3W3-3A51	4	97.5
output 15.04.2021	3W3_3A51_pot5_leaf1	2	3W3-3A51	5	2.5
output 15.04.2021	3W3_3A51_pot5_leaf2	3	3W3-3A51	5	2.5
output 15.04.2021	3W21_3A51_pot1_leaf1	85	3W21-3A51	1	90
output 15.04.2021	3W21_3A51_pot1_leaf2	95	3W21-3A51	1	90
output 15.04.2021	3W21_3A51_pot2_leaf1	53	3W21-3A51	2	76.5
output 15.04.2021	3W21_3A51_pot2_leaf2	100	3W21-3A51	2	76.5
output 15.04.2021	3W21_3A51_pot3_leaf1	80	3W21-3A51	3	53.5
output 15.04.2021	3W21_3A51_pot3_leaf2	27	3W21-3A51	3	53.5
output 15.04.2021	3W21_3A51_pot4_leaf1	90	3W21-3A51	4	95
output 15.04.2021	3W21_3A51_pot4_leaf2	100	3W21-3A51	4	95
output 15.04.2021	3W21_3A51_pot5_leaf1	100	3W21-3A51	5	50
output 15.04.2021	3W21_3A51_pot5_leaf2	0	3W21-3A51	5	50
output 16.04.2021	Water_ctrl_pot1_leaf1	1.1	Water	1	0.55
output 16.04.2021	Water_ctrl_pot1_leaf2	0	Water	1	0.55
output 16.04.2021	Water_ctrl_pot2_leaf1	0	Water	2	0
output 16.04.2021	Water_ctrl_pot2_leaf2	0	Water	2	0
output 16.04.2021	Water_ctrl_pot3_leaf1	2	Water	3	1
output 16.04.2021	Water_ctrl_pot3_leaf2	0	Water	3	1
output 16.04.2021	Water_ctrl_pot4_leaf1	0	Water	4	0
output 16.04.2021	Water_ctrl_pot4_leaf2	0	Water	4	0
output 16.04.2021	3O21_1G30_pot2_leaf1	3	3O21-1G30	2	3.5
output 16.04.2021	3O21_1G30_pot2_leaf2	4	3O21-1G30	2	3.5
output 16.04.2021	3O21_1G30_pot3_leaf1	15	3O21-1G30	3	52.5
output 16.04.2021	3O21_1G30_pot3_leaf2	90	3O21-1G30	3	52.5
output 16.04.2021	3O21_1G30_pot4_leaf1	2	3O21-1G30	4	17.5
output 16.04.2021	3O21_1G30_pot4_leaf2	33	3O21-1G30	4	17.5
output 16.04.2021	3O21_1G30_pot5_leaf1	53	3O21-1G30	5	70
output 16.04.2021	3O21_1G30_pot5_leaf2	87	3O21-1G30	5	70
output 16.04.2021	Water_ctrl_pot5_leaf1	1.1	Water	5	0.55
output 16.04.2021	Water_ctrl_pot5_leaf2	0	Water	5	0.55
output 16.04.2021	3A51_ctrl_pot1_leaf1	70.0632	3A51	1	80.0316
output 16.04.2021	3A51_ctrl_pot1_leaf2	90	3A51	1	80.0316
output 16.04.2021	3A51_ctrl_pot2_leaf1	68.3113	3A51	2	66.4503
output 16.04.2021	3A51_ctrl_pot2_leaf2	64.5892	3A51	2	66.4503
output 16.04.2021	3A51_ctrl_pot3_leaf1	0	3A51	3	1.05
output 16.04.2021	3A51_ctrl_pot3_leaf2	2.1	3A51	3	1.05
output 16.04.2021	3A51_ctrl_pot4_leaf1	100	3A51	4	87.5
output 16.04.2021	3A51_ctrl_pot4_leaf2	75	3A51	4	87.5
output 16.04.2021	3A51_ctrl_pot5_leaf1	100	3A51	5	93.5
output 16.04.2021	3A51_ctrl_pot5_leaf2	87	3A51	5	93.5
output 16.04.2021	1G30_ctrl_pot1_leaf1	47	1G30	1	73.5
output 16.04.2021	1G30_ctrl_pot1_leaf2	100	1G30	1	73.5
output 16.04.2021	1G30_ctrl_pot2_leaf1	50	1G30	2	25
output 16.04.2021	1G30_ctrl_pot2_leaf2	0	1G30	2	25
output 16.04.2021	1G30_ctrl_pot3_leaf1	3	1G30	3	1.5
output 16.04.2021	1G30_ctrl_pot3_leaf2	0	1G30	3	1.5
output 16.04.2021	1G30_ctrl_pot4_leaf1	53	1G30	4	76.5
output 16.04.2021	1G30_ctrl_pot4_leaf2	100	1G30	4	76.5
output 16.04.2021	1G30_ctrl_pot5_leaf1	85	1G30	5	65
output 16.04.2021	1G30_ctrl_pot5_leaf2	45	1G30	5	65
output 16.04.2021	3O21_ctrl_pot1_leaf1	97	3O21	1	94.2601
output 16.04.2021	3O21_ctrl_pot1_leaf2	91.5201	3O21	1	94.2601
output 16.04.2021	3O21_ctrl_pot2_leaf1	75	3O21	2	75
output 16.04.2021	3O21_ctrl_pot2_leaf2	75	3O21	2	75
output 16.04.2021	3O21_ctrl_pot3_leaf1	40	3O21	3	47.5
output 16.04.2021	3O21_ctrl_pot3_leaf2	55	3O21	3	47.5
output 16.04.2021	3O21_ctrl_pot4_leaf1	52	3O21	4	33.5
output 16.04.2021	3O21_ctrl_pot4_leaf2	15	3O21	4	33.5
output 16.04.2021	3O21_ctrl_pot5_leaf1	100	3O21	5	74
output 16.04.2021	3O21_ctrl_pot5_leaf2	48	3O21	5	74
output 16.04.2021	3K8_ctrl_pot1_leaf1	80	3K8	1	87.5
output 16.04.2021	3K8_ctrl_pot1_leaf2	95	3K8	1	87.5
output 16.04.2021	3K8_ctrl_pot2_leaf1	100	3K8	2	100
output 16.04.2021	3K8_ctrl_pot2_leaf2	100	3K8	2	100
output 16.04.2021	3K8_ctrl_pot3_leaf1	25	3K8	3	62.5
output 16.04.2021	3K8_ctrl_pot3_leaf2	100	3K8	3	62.5
output 16.04.2021	3K8_ctrl_pot4_leaf1	100	3K8	4	100
output 16.04.2021	3K8_ctrl_pot4_leaf2	100	3K8	4	100
output 16.04.2021	3K8_ctrl_pot5_leaf1	58	3K8	5	56.5
output 16.04.2021	3K8_ctrl_pot5_leaf2	55	3K8	5	56.5
output 16.04.2021	3A51_3O21_pot1_leaf1	0	3A51-3O21	1	7.5
output 16.04.2021	3A51_3O21_pot1_leaf2	15	3A51-3O21	1	7.5
output 16.04.2021	3A51_3O21_pot2_leaf1	25	3A51-3O21	2	24
output 16.04.2021	3A51_3O21_pot2_leaf2	23	3A51-3O21	2	24
output 16.04.2021	3A51_3O21_pot3_leaf1	10	3A51-3O21	3	54.5
output 16.04.2021	3A51_3O21_pot3_leaf2	99	3A51-3O21	3	54.5
output 16.04.2021	3A51_3O21_pot4_leaf1	20	3A51-3O21	4	10
output 16.04.2021	3A51_3O21_pot4_leaf2	0	3A51-3O21	4	10
output 16.04.2021	3A51_3O21_pot5_leaf1	2	3A51-3O21	5	1
output 16.04.2021	3A51_3O21_pot5_leaf2	0	3A51-3O21	5	1
output 16.04.2021	3A51_1G30_pot1_leaf1	93	3A51-1G30	1	64
output 16.04.2021	3A51_1G30_pot1_leaf2	35	3A51-1G30	1	64
output 16.04.2021	3A51_1G30_pot2_leaf1	33	3A51-1G30	2	31.5
output 16.04.2021	3A51_1G30_pot2_leaf2	30	3A51-1G30	2	31.5
output 16.04.2021	3A51_1G30_pot3_leaf1	0	3A51-1G30	3	2.5
output 16.04.2021	3A51_1G30_pot3_leaf2	5	3A51-1G30	3	2.5
output 16.04.2021	3A51_1G30_pot4_leaf1	100	3A51-1G30	4	76
output 16.04.2021	3A51_1G30_pot4_leaf2	52	3A51-1G30	4	76
output 16.04.2021	3A51_1G30_pot5_leaf1	65	3A51-1G30	5	60
output 16.04.2021	3A51_1G30_pot5_leaf2	55	3A51-1G30	5	60
output 16.04.2021	3O21_1G30_pot1_leaf1	25	3O21-1G30	1	62.5
output 16.04.2021	3O21_1G30_pot1_leaf2	100	3O21-1G30	1	62.5
output 16.04.2021	3O21_3K8_pot1_leaf1	12	3O21-3K8	1	6
output 16.04.2021	3O21_3K8_pot1_leaf2	0	3O21-3K8	1	6
output 16.04.2021	3O21_3K8_pot2_leaf1	90	3O21-3K8	2	92.5
output 16.04.2021	3O21_3K8_pot2_leaf2	95	3O21-3K8	2	92.5
output 16.04.2021	3O21_3K8_pot3_leaf1	45	3O21-3K8	3	66
output 16.04.2021	3O21_3K8_pot3_leaf2	87	3O21-3K8	3	66
output 16.04.2021	3O21_3K8_pot4_leaf1	95	3O21-3K8	4	97.5
output 16.04.2021	3O21_3K8_pot4_leaf2	100	3O21-3K8	4	97.5
output 16.04.2021	3O21_3K8_pot5_leaf1	55	3O21-3K8	5	51
output 16.04.2021	3O21_3K8_pot5_leaf2	47	3O21-3K8	5	51
output 16.04.2021	1G30_3K8_pot1_leaf1	90	1G30-3K8	1	95
output 16.04.2021	1G30_3K8_pot1_leaf2	100	1G30-3K8	1	95
output 16.04.2021	1G30_3K8_pot2_leaf1	100	1G30-3K8	2	50
output 16.04.2021	1G30_3K8_pot2_leaf2	0	1G30-3K8	2	50
output 16.04.2021	1G30_3K8_pot3_leaf1	95	1G30-3K8	3	90
output 16.04.2021	1G30_3K8_pot3_leaf2	85	1G30-3K8	3	90
output 16.04.2021	1G30_3K8_pot4_leaf1	100	1G30-3K8	4	100
output 16.04.2021	1G30_3K8_pot4_leaf2	100	1G30-3K8	4	100
output 16.04.2021	1G30_3K8_pot5_leaf1	95	1G30-3K8	5	71.5
output 16.04.2021	1G30_3K8_pot5_leaf2	48	1G30-3K8	5	71.5
output 19.04.2021	Water_ctrl_pot1_leaf1	1.3	Water	1	1.4
output 19.04.2021	Water_ctrl_pot1_leaf2	1.5	Water	1	1.4
output 19.04.2021	Water_ctrl_pot2_leaf1	0	Water	2	0
output 19.04.2021	Water_ctrl_pot2_leaf2	0	Water	2	0
output 19.04.2021	Water_ctrl_pot3_leaf1	1.7	Water	3	2
output 19.04.2021	Water_ctrl_pot3_leaf2	2.3	Water	3	2
output 19.04.2021	Water_ctrl_pot4_leaf1	10	Water	4	5
output 19.04.2021	Water_ctrl_pot4_leaf2	0	Water	4	5
output 19.04.2021	1O40_3A51_pot2_leaf1	95.2246	1O40-3A51	2	55.1123
output 19.04.2021	1O40_3A51_pot2_leaf2	15	1O40-3A51	2	55.1123
output 19.04.2021	1O40_3A51_pot3_leaf1	96	1O40-3A51	3	78
output 19.04.2021	1O40_3A51_pot3_leaf2	60	1O40-3A51	3	78
output 19.04.2021	1O40_3A51_pot4_leaf1	33	1O40-3A51	4	29
output 19.04.2021	1O40_3A51_pot4_leaf2	25	1O40-3A51	4	29
output 19.04.2021	1O40_3A51_pot5_leaf1	99	1O40-3A51	5	99.5
output 19.04.2021	1O40_3A51_pot5_leaf2	100	1O40-3A51	5	99.5
output 19.04.2021	3R39_3A51_pot1_leaf1	66	3R39-3A51	1	57.5
output 19.04.2021	3R39_3A51_pot1_leaf2	49	3R39-3A51	1	57.5
output 19.04.2021	3R39_3A51_pot2_leaf1	1	3R39-3A51	2	0.5
output 19.04.2021	3R39_3A51_pot2_leaf2	0	3R39-3A51	2	0.5
output 19.04.2021	3R39_3A51_pot3_leaf1	50	3R39-3A51	3	37.5
output 19.04.2021	3R39_3A51_pot3_leaf2	25	3R39-3A51	3	37.5
output 19.04.2021	3R39_3A51_pot4_leaf1	95	3R39-3A51	4	77.5
output 19.04.2021	3R39_3A51_pot4_leaf2	60	3R39-3A51	4	77.5
output 19.04.2021	3R39_3A51_pot5_leaf1	1.4	3R39-3A51	5	23.2
output 19.04.2021	3R39_3A51_pot5_leaf2	45	3R39-3A51	5	23.2
output 19.04.2021	3R39_1R15_pot1_leaf1	57	3R39-1R15	1	56
output 19.04.2021	3R39_1R15_pot1_leaf2	55	3R39-1R15	1	56
output 19.04.2021	3R39_1R15_pot2_leaf1	100	3R39-1R15	2	100
output 19.04.2021	3R39_1R15_pot2_leaf2	100	3R39-1R15	2	100
output 19.04.2021	3R39_1R15_pot3_leaf1	100	3R39-1R15	3	80
output 19.04.2021	3R39_1R15_pot3_leaf2	60	3R39-1R15	3	80
output 19.04.2021	3R39_1R15_pot4_leaf1	99	3R39-1R15	4	68
output 19.04.2021	3R39_1R15_pot4_leaf2	37	3R39-1R15	4	68
output 19.04.2021	3R39_1R15_pot5_leaf1	1.6	3R39-1R15	5	39.3
output 19.04.2021	3R39_1R15_pot5_leaf2	77	3R39-1R15	5	39.3
output 19.04.2021	1R15_3A51_pot1_leaf1	2.3	1R15-3A51	1	36.15
output 19.04.2021	1R15_3A51_pot1_leaf2	70	1R15-3A51	1	36.15
output 19.04.2021	1R15_3A51_pot2_leaf1	99	1R15-3A51	2	99
output 19.04.2021	1R15_3A51_pot2_leaf2	99	1R15-3A51	2	99
output 19.04.2021	1R15_3A51_pot3_leaf1	1	1R15-3A51	3	8
output 19.04.2021	1R15_3A51_pot3_leaf2	15	1R15-3A51	3	8
output 19.04.2021	1R15_3A51_pot4_leaf1	0	1R15-3A51	4	1.2
output 19.04.2021	1R15_3A51_pot4_leaf2	2.4	1R15-3A51	4	1.2
output 19.04.2021	1R15_3A51_pot5_leaf1	87	1R15-3A51	5	93
output 19.04.2021	1R15_3A51_pot5_leaf2	99	1R15-3A51	5	93
output 19.04.2021	Water_ctrl_pot5_leaf1	1.3	Water	5	1.35
output 19.04.2021	Water_ctrl_pot5_leaf2	1.4	Water	5	1.35
output 19.04.2021	3A51_ctrl_pot1_leaf1	100	3A51	1	61.5
output 19.04.2021	3A51_ctrl_pot1_leaf2	23	3A51	1	61.5
output 19.04.2021	3A51_ctrl_pot2_leaf1	100	3A51	2	80
output 19.04.2021	3A51_ctrl_pot2_leaf2	60	3A51	2	80
output 19.04.2021	3A51_ctrl_pot3_leaf1	15	3A51	3	33
output 19.04.2021	3A51_ctrl_pot3_leaf2	51	3A51	3	33
output 19.04.2021	3A51_ctrl_pot4_leaf1	60	3A51	4	55.5
output 19.04.2021	3A51_ctrl_pot4_leaf2	51	3A51	4	55.5
output 19.04.2021	3A51_ctrl_pot5_leaf1	95	3A51	5	79
output 19.04.2021	3A51_ctrl_pot5_leaf2	63	3A51	5	79
output 19.04.2021	1R15_ctrl_pot1_leaf1	17	1R15	1	8.5
output 19.04.2021	1R15_ctrl_pot1_leaf2	0	1R15	1	8.5
output 19.04.2021	1R15_ctrl_pot2_leaf1	2	1R15	2	3.5
output 19.04.2021	1R15_ctrl_pot2_leaf2	5	1R15	2	3.5
output 19.04.2021	1R15_ctrl_pot3_leaf1	100	1R15	3	100
output 19.04.2021	1R15_ctrl_pot3_leaf2	100	1R15	3	100
output 19.04.2021	1R15_ctrl_pot4_leaf1	60	1R15	4	80
output 19.04.2021	1R15_ctrl_pot4_leaf2	100	1R15	4	80
output 19.04.2021	1R15_ctrl_pot5_leaf1	99	1R15	5	92
output 19.04.2021	1R15_ctrl_pot5_leaf2	85	1R15	5	92
output 19.04.2021	1O40_ctrl_pot1_leaf1	100	1O40	1	56.5
output 19.04.2021	1O40_ctrl_pot1_leaf2	13	1O40	1	56.5
output 19.04.2021	1O40_ctrl_pot2_leaf1	50	1O40	2	75
output 19.04.2021	1O40_ctrl_pot2_leaf2	100	1O40	2	75
output 19.04.2021	1O40_ctrl_pot3_leaf1	100	1O40	3	98
output 19.04.2021	1O40_ctrl_pot3_leaf2	96	1O40	3	98
output 19.04.2021	1O40_ctrl_pot4_leaf1	93	1O40	4	96.5
output 19.04.2021	1O40_ctrl_pot4_leaf1	100	1O40	4	96.5
output 19.04.2021	1O40_ctrl_pot5_leaf1	100	1O40	5	100
output 19.04.2021	1O40_ctrl_pot5_leaf2	100	1O40	5	100
output 19.04.2021	3R39_ctrl_pot1_leaf1	39	3R39	1	69.5
output 19.04.2021	3R39_ctrl_pot1_leaf2	100	3R39	1	69.5
output 19.04.2021	3R39_ctrl_pot2_leaf1	47	3R39	2	73.5
output 19.04.2021	3R39_ctrl_pot2_leaf2	100	3R39	2	73.5
output 19.04.2021	3R39_ctrl_pot3_leaf1	100	3R39	3	63
output 19.04.2021	3R39_ctrl_pot3_leaf2	26	3R39	3	63
output 19.04.2021	3R39_ctrl_pot4_leaf1	100	3R39	4	85
output 19.04.2021	3R39_ctrl_pot4_leaf2	70	3R39	4	85
output 19.04.2021	3R39_ctrl_pot5_leaf1	100	3R39	5	100
output 19.04.2021	3R39_ctrl_pot5_leaf2	100	3R39	5	100
output 19.04.2021	1O40_3R39_pot1_leaf1	17	1O40-3R39	1	32
output 19.04.2021	1O40_3R39_pot1_leaf2	47	1O40-3R39	1	32
output 19.04.2021	1O40_3R39_pot2_leaf1	99	1O40-3R39	2	99.5
output 19.04.2021	1O40_3R39_pot2_leaf2	100	1O40-3R39	2	99.5
output 19.04.2021	1O40_3R39_pot3_leaf1	100	1O40-3R39	3	100
output 19.04.2021	1O40_3R39_pot3_leaf2	100	1O40-3R39	3	100
output 19.04.2021	1O40_3R39_pot4_leaf1	100	1O40-3R39	4	65
output 19.04.2021	1O40_3R39_pot4_leaf2	30	1O40-3R39	4	65
output 19.04.2021	1O40_3R39_pot5_leaf1	75	1O40-3R39	5	38.45
output 19.04.2021	1O40_3R39_pot5_leaf2	1.9	1O40-3R39	5	38.45
output 19.04.2021	1O40_1R15_pot1_leaf1	91	1O40-1R15	1	94.5
output 19.04.2021	1O40_1R15_pot1_leaf2	98	1O40-1R15	1	94.5
output 19.04.2021	1O40_1R15_pot2_leaf1	0	1O40-1R15	2	7.5
output 19.04.2021	1O40_1R15_pot2_leaf2	15	1O40-1R15	2	7.5
output 19.04.2021	1O40_1R15_pot3_leaf1	2.3	1O40-1R15	3	34.6612
output 19.04.2021	1O40_1R15_pot3_leaf2	67.0225	1O40-1R15	3	34.6612
output 19.04.2021	1O40_1R15_pot4_leaf1	45	1O40-1R15	4	23.6
output 19.04.2021	1O40_1R15_pot4_leaf2	2.2	1O40-1R15	4	23.6
output 19.04.2021	1O40_1R15_pot5_leaf1	90	1O40-1R15	5	56.5
output 19.04.2021	1O40_1R15_pot5_leaf2	23	1O40-1R15	5	56.5
output 19.04.2021	1O40_3A51_pot1_leaf1	1.8	1O40-3A51	1	2.35
output 19.04.2021	1O40_3A51_pot1_leaf2	2.9	1O40-3A51	1	2.35
output 20.04.2021	Water_ctrl_pot1_leaf1	1.2	Water	1	1.4
output 20.04.2021	Water_ctrl_pot1_leaf2	1.6	Water	1	1.4
output 20.04.2021	Water_ctrl_pot2_leaf1	1.5	Water	2	4.75
output 20.04.2021	Water_ctrl_pot2_leaf2	8	Water	2	4.75
output 20.04.2021	Water_ctrl_pot3_leaf1	0	Water	3	0
output 20.04.2021	Water_ctrl_pot3_leaf2	0	Water	3	0
output 20.04.2021	Water_ctrl_pot4_leaf1	1.3	Water	4	4.15
output 20.04.2021	Water_ctrl_pot4_leaf2	7	Water	4	4.15
output 20.04.2021	Water_ctrl_pot5_leaf1	1	Water	5	1
output 20.04.2021	Water_ctrl_pot5_leaf2	1	Water	5	1
output 20.04.2021	3R39_ctrl_pot1_leaf1	100	3R39	1	100
output 20.04.2021	3R39_ctrl_pot1_leaf2	100	3R39	1	100
output 20.04.2021	3R39_ctrl_pot2_leaf1	30	3R39	2	57.5
output 20.04.2021	3R39_ctrl_pot2_leaf2	85	3R39	2	57.5
output 20.04.2021	3R39_ctrl_pot3_leaf1	47	3R39	3	46
output 20.04.2021	3R39_ctrl_pot3_leaf2	45	3R39	3	46
output 20.04.2021	3R39_ctrl_pot4_leaf1	50	3R39	4	72.5
output 20.04.2021	3R39_ctrl_pot4_leaf2	95	3R39	4	72.5
output 20.04.2021	3R39_ctrl_pot5_leaf1	100	3R39	5	73.5
output 20.04.2021	3R39_ctrl_pot5_leaf2	47	3R39	5	73.5
output 20.04.2021	3O21_ctrl_pot1_leaf1	97	3O21	1	98.5
output 20.04.2021	3O21_ctrl_pot1_leaf2	100	3O21	1	98.5
output 20.04.2021	3O21_ctrl_pot2_leaf1	100	3O21	2	78.5
output 20.04.2021	3O21_ctrl_pot2_leaf2	57	3O21	2	78.5
output 20.04.2021	3O21_ctrl_pot3_leaf1	80	3O21	3	77.5
output 20.04.2021	3O21_ctrl_pot3_leaf2	75	3O21	3	77.5
output 20.04.2021	3O21_ctrl_pot4_leaf1	60	3O21	4	80
output 20.04.2021	3O21_ctrl_pot4_leaf2	100	3O21	4	80
output 20.04.2021	3O21_ctrl_pot5_leaf1	25	3O21	5	40
output 20.04.2021	3O21_ctrl_pot5_leaf2	55	3O21	5	40
output 20.04.2021	1S10_ctrl_pot1_leaf1	100	1S10	1	85
output 20.04.2021	1S10_ctrl_pot1_leaf2	70	1S10	1	85
output 20.04.2021	1S10_2Z1_pot2_leaf1	3.6	1S10-2Z1	2	46.8
output 20.04.2021	1S10_2Z1_pot2_leaf2	90	1S10-2Z1	2	46.8
output 20.04.2021	1S10_2Z1_pot3_leaf1	88.9666	1S10-2Z1	3	67.9833
output 20.04.2021	1S10_2Z1_pot3_leaf2	47	1S10-2Z1	3	67.9833
output 20.04.2021	1S10_2Z1_pot4_leaf1	1.1	1S10-2Z1	4	14.05
output 20.04.2021	1S10_2Z1_pot4_leaf2	27	1S10-2Z1	4	14.05
output 20.04.2021	1S10_2Z1_pot5_leaf1	76.3981	1S10-2Z1	5	38.849
output 20.04.2021	1S10_2Z1_pot5_leaf2	1.3	1S10-2Z1	5	38.849
output 20.04.2021	3R39_3O21_pot1_leaf1	7	3R39-3O21	1	22
output 20.04.2021	3R39_3O21_pot1_leaf2	37	3R39-3O21	1	22
output 20.04.2021	3R39_3O21_pot2_leaf1	90	3R39-3O21	2	90
output 20.04.2021	3R39_3O21_pot2_leaf2	90	3R39-3O21	2	90
output 20.04.2021	3R39_3O21_pot3_leaf1	4	3R39-3O21	3	2.75
output 20.04.2021	3R39_3O21_pot3_leaf2	1.5	3R39-3O21	3	2.75
output 20.04.2021	3R39_3O21_pot4_leaf1	75	3R39-3O21	4	51
output 20.04.2021	3R39_3O21_pot4_leaf2	27	3R39-3O21	4	51
output 20.04.2021	3R39_3O21_pot5_leaf1	80.0172	3R39-3O21	5	43.5086
output 20.04.2021	3R39_3O21_pot5_leaf2	7	3R39-3O21	5	43.5086
output 20.04.2021	3O21_2Z1_pot1_leaf1	63	3O21-2Z1	1	59
output 20.04.2021	3O21_2Z1_pot1_leaf2	55	3O21-2Z1	1	59
output 20.04.2021	3O21_2Z1_pot2_leaf1	25	3O21-2Z1	2	37
output 20.04.2021	3O21_2Z1_pot2_leaf2	49	3O21-2Z1	2	37
output 20.04.2021	3O21_2Z1_pot3_leaf1	1.6	3O21-2Z1	3	26.8
output 20.04.2021	3O21_2Z1_pot3_leaf2	52	3O21-2Z1	3	26.8
output 20.04.2021	3O21_2Z1_pot4_leaf1	45	3O21-2Z1	4	50
output 20.04.2021	3O21_2Z1_pot4_leaf2	55	3O21-2Z1	4	50
output 20.04.2021	3O21_2Z1_pot5_leaf1	20	3O21-2Z1	5	30
output 20.04.2021	3O21_2Z1_pot5_leaf2	40	3O21-2Z1	5	30
output 20.04.2021	1S10_ctrl_pot2_leaf1	71.6188	1S10	2	47.3094
output 20.04.2021	1S10_ctrl_pot2_leaf2	23	1S10	2	47.3094
output 20.04.2021	1S10_ctrl_pot3_leaf1	100	1S10	3	93.5
output 20.04.2021	1S10_ctrl_pot3_leaf2	87	1S10	3	93.5
output 20.04.2021	1S10_ctrl_pot4_leaf1	100	1S10	4	90.7986
output 20.04.2021	1S10_ctrl_pot4_leaf2	81.5973	1S10	4	90.7986
output 20.04.2021	1S10_ctrl_pot5_leaf1	90	1S10	5	85
output 20.04.2021	1S10_ctrl_pot5_leaf2	80	1S10	5	85
output 20.04.2021	2Z1_ctrl_pot1_leaf1	98	2Z1	1	73.5
output 20.04.2021	2Z1_ctrl_pot1_leaf2	49	2Z1	1	73.5
output 20.04.2021	2Z1_ctrl_pot2_leaf1	89.273	2Z1	2	94.6365
output 20.04.2021	2Z1_ctrl_pot2_leaf2	100	2Z1	2	94.6365
output 20.04.2021	2Z1_ctrl_pot3_leaf1	100	2Z1	3	89.9442
output 20.04.2021	2Z1_ctrl_pot3_leaf2	79.8883	2Z1	3	89.9442
output 20.04.2021	2Z1_ctrl_pot4_leaf1	45	2Z1	4	57.5
output 20.04.2021	2Z1_ctrl_pot4_leaf2	70	2Z1	4	57.5
output 20.04.2021	2Z1_ctrl_pot5_leaf1	20	2Z1	5	23.5
output 20.04.2021	2Z1_ctrl_pot5_leaf2	27	2Z1	5	23.5
output 20.04.2021	1S10_3R39_pot1_leaf1	53	1S10-3R39	1	51.5
output 20.04.2021	1S10_3R39_pot1_leaf2	50	1S10-3R39	1	51.5
output 20.04.2021	1S10_3R39_pot2_leaf1	45	1S10-3R39	2	37.5
output 20.04.2021	1S10_3R39_pot2_leaf2	30	1S10-3R39	2	37.5
output 20.04.2021	1S10_3R39_pot3_leaf1	5	1S10-3R39	3	8.5
output 20.04.2021	1S10_3R39_pot3_leaf2	12	1S10-3R39	3	8.5
output 20.04.2021	1S10_3R39_pot4_leaf1	8	1S10-3R39	4	51.5
output 20.04.2021	1S10_3R39_pot4_leaf2	95	1S10-3R39	4	51.5
output 20.04.2021	1S10_3R39_pot5_leaf1	7	1S10-3R39	5	4.2
output 20.04.2021	1S10_3R39_pot5_leaf2	1.4	1S10-3R39	5	4.2
output 20.04.2021	1S10_3O21_pot1_leaf1	17	1S10-3O21	1	26
output 20.04.2021	1S10_3O21_pot1_leaf2	35	1S10-3O21	1	26
output 20.04.2021	1S10_3O21_pot2_leaf1	53	1S10-3O21	2	50
output 20.04.2021	1S10_3O21_pot2_leaf2	47	1S10-3O21	2	50
output 20.04.2021	1S10_3O21_pot3_leaf1	20	1S10-3O21	3	11
output 20.04.2021	1S10_3O21_pot3_leaf2	2	1S10-3O21	3	11
output 20.04.2021	1S10_3O21_pot4_leaf1	17	1S10-3O21	4	21
output 20.04.2021	1S10_3O21_pot4_leaf2	25	1S10-3O21	4	21
output 20.04.2021	1S10_3O21_pot5_leaf1	15	1S10-3O21	5	34
output 20.04.2021	1S10_3O21_pot5_leaf2	53	1S10-3O21	5	34
output 20.04.2021	1S10_2Z1_pot1_leaf1	20	1S10-2Z1	1	40
output 20.04.2021	1S10_2Z1_pot1_leaf2	60	1S10-2Z1	1	40
output 28.05.2021	Water_ctrl_pot1_leaf1	1.4	Water	1	1.95
output 28.05.2021	Water_ctrl_pot1_leaf2	2.5	Water	1	1.95
output 28.05.2021	Water_ctrl_pot2_leaf1	2	Water	2	2.1
output 28.05.2021	Water_ctrl_pot2_leaf2	2.2	Water	2	2.1
output 28.05.2021	Water_ctrl_pot3_leaf1	1.5	Water	3	1.25
output 28.05.2021	Water_ctrl_pot3_leaf2	1	Water	3	1.25
output 28.05.2021	Water_ctrl_pot4_leaf1	1.5	Water	4	1.4
output 28.05.2021	Water_ctrl_pot4_leaf2	1.3	Water	4	1.4
output 28.05.2021	3W3_1R15_pot2_leaf1	63.7482	3W3-1R15	2	81.8741
output 28.05.2021	3W3_1R15_pot2_leaf2	100	3W3-1R15	2	81.8741
output 28.05.2021	3W3_1R15_pot3_leaf1	27	3W3-1R15	3	34.5
output 28.05.2021	3W3_1R15_pot3_leaf2	42	3W3-1R15	3	34.5
output 28.05.2021	3W3_1R15_pot4_leaf1	77	3W3-1R15	4	83.5
output 28.05.2021	3W3_1R15_pot4_leaf2	90	3W3-1R15	4	83.5
output 28.05.2021	3W3_1R15_pot5_leaf1	15	3W3-1R15	5	8.25
output 28.05.2021	3W3_1R15_pot5_leaf2	1.5	3W3-1R15	5	8.25
output 28.05.2021	3W21_1R15_pot1_leaf1	50	3W21-1R15	1	58.2097
output 28.05.2021	3W21_1R15_pot1_leaf2	66.4193	3W21-1R15	1	58.2097
output 28.05.2021	3W21_1R15_pot2_leaf1	90	3W21-1R15	2	94
output 28.05.2021	3W21_1R15_pot2_leaf2	98	3W21-1R15	2	94
output 28.05.2021	3W21_1R15_pot3_leaf1	100	3W21-1R15	3	100
output 28.05.2021	3W21_1R15_pot3_leaf2	100	3W21-1R15	3	100
output 28.05.2021	3W21_1R15_pot4_leaf1	7	3W21-1R15	4	8.5
output 28.05.2021	3W21_1R15_pot4_leaf2	10	3W21-1R15	4	8.5
output 28.05.2021	3W21_1R15_pot5_leaf1	98	3W21-1R15	5	76.5
output 28.05.2021	3W21_1R15_pot5_leaf2	55	3W21-1R15	5	76.5
output 28.05.2021	3W21_3K8_pot1_leaf1	40	3W21-3K8	1	32.5
output 28.05.2021	3W21_3K8_pot1_leaf2	25	3W21-3K8	1	32.5
output 28.05.2021	3W21_3K8_pot2_leaf1	33	3W21-3K8	2	66.5
output 28.05.2021	3W21_3K8_pot2_leaf2	100	3W21-3K8	2	66.5
output 28.05.2021	3W21_3K8_pot3_leaf1	99	3W21-3K8	3	92
output 28.05.2021	3W21_3K8_pot3_leaf2	85	3W21-3K8	3	92
output 28.05.2021	3W21_3K8_pot4_leaf1	60	3W21-3K8	4	50
output 28.05.2021	3W21_3K8_pot4_leaf2	40	3W21-3K8	4	50
output 28.05.2021	3W21_3K8_pot5_leaf1	53	3W21-3K8	5	50.5
output 28.05.2021	3W21_3K8_pot5_leaf2	48	3W21-3K8	5	50.5
output 28.05.2021	1R15_3K8_pot1_leaf1	35	1R15-3K8	1	35
output 28.05.2021	1R15_3K8_pot1_leaf2	35	1R15-3K8	1	35
output 28.05.2021	1R15_3K8_pot2_leaf1	10	1R15-3K8	2	9
output 28.05.2021	1R15_3K8_pot2_leaf2	8	1R15-3K8	2	9
output 28.05.2021	1R15_3K8_pot3_leaf1	65.637	1R15-3K8	3	77.8185
output 28.05.2021	1R15_3K8_pot3_leaf2	90	1R15-3K8	3	77.8185
output 28.05.2021	1R15_3K8_pot4_leaf1	86	1R15-3K8	4	83
output 28.05.2021	1R15_3K8_pot4_leaf2	80	1R15-3K8	4	83
output 28.05.2021	1R15_3K8_pot5_leaf1	90	1R15-3K8	5	58.5
output 28.05.2021	1R15_3K8_pot5_leaf2	27	1R15-3K8	5	58.5
output 28.05.2021	3K8_1E52_pot1_leaf1	100	3K8-1E52	1	99.5
output 28.05.2021	3K8_1E52_pot1_leaf2	99	3K8-1E52	1	99.5
output 28.05.2021	3K8_1E52_pot2_leaf1	98	3K8-1E52	2	96
output 28.05.2021	3K8_1E52_pot2_leaf2	94	3K8-1E52	2	96
output 28.05.2021	3K8_1E52_pot3_leaf1	60	3K8-1E52	3	79.5
output 28.05.2021	3K8_1E52_pot3_leaf2	99	3K8-1E52	3	79.5
output 28.05.2021	3K8_1E52_pot4_leaf1	100	3K8-1E52	4	100
output 28.05.2021	3K8_1E52_pot4_leaf2	100	3K8-1E52	4	100
output 28.05.2021	3K8_1E52_pot5_leaf1	88	3K8-1E52	5	66.5
output 28.05.2021	3K8_1E52_pot5_leaf2	45	3K8-1E52	5	66.5
output 28.05.2021	Water_ctrl_pot5_leaf1	0	Water	5	0.75
output 28.05.2021	Water_ctrl_pot5_leaf2	1.5	Water	5	0.75
output 28.05.2021	1E52_ctrl_pot1_leaf1	100	1E52	1	67.5
output 28.05.2021	1E52_ctrl_pot1_leaf2	35	1E52	1	67.5
output 28.05.2021	1E52_ctrl_pot2_leaf1	43	1E52	2	65
output 28.05.2021	1E52_ctrl_pot2_leaf2	87	1E52	2	65
output 28.05.2021	1E52_ctrl_pot3_leaf1	50	1E52	3	65
output 28.05.2021	1E52_ctrl_pot3_leaf2	80	1E52	3	65
output 28.05.2021	1E52_ctrl_pot4_leaf1	100	1E52	4	99
output 28.05.2021	1E52_ctrl_pot4_leaf2	98	1E52	4	99
output 28.05.2021	1E52_ctrl_pot5_leaf1	98	1E52	5	95.5
output 28.05.2021	1E52_ctrl_pot5_leaf2	93	1E52	5	95.5
output 28.05.2021	3W3_ctrl_pot1_leaf1	83	3W3	1	86.5
output 28.05.2021	3W3_ctrl_pot1_leaf2	90	3W3	1	86.5
output 28.05.2021	3W3_ctrl_pot2_leaf1	100	3W3	2	93.5
output 28.05.2021	3W3_ctrl_pot2_leaf2	87	3W3	2	93.5
output 28.05.2021	3W3_ctrl_pot3_leaf1	55	3W3	3	53.5
output 28.05.2021	3W3_ctrl_pot3_leaf2	52	3W3	3	53.5
output 28.05.2021	3W3_ctrl_pot4_leaf1	75	3W3	4	87.5
output 28.05.2021	3W3_ctrl_pot4_leaf2	100	3W3	4	87.5
output 28.05.2021	3W3_ctrl_pot5_leaf1	3	3W3	5	41.5
output 28.05.2021	3W3_ctrl_pot5_leaf2	80	3W3	5	41.5
output 28.05.2021	3W21_ctrl_pot1_leaf1	100	3W21	1	100
output 28.05.2021	3W21_ctrl_pot1_leaf2	100	3W21	1	100
output 28.05.2021	3W21_ctrl_pot2_leaf1	100	3W21	2	100
output 28.05.2021	3W21_ctrl_pot2_leaf2	100	3W21	2	100
output 28.05.2021	3W21_ctrl_pot3_leaf1	100	3W21	3	100
output 28.05.2021	3W21_ctrl_pot3_leaf2	100	3W21	3	100
output 28.05.2021	3W21_ctrl_pot4_leaf1	100	3W21	4	86.5
output 28.05.2021	3W21_ctrl_pot4_leaf2	73	3W21	4	86.5
output 28.05.2021	3W21_ctrl_pot5_leaf1	98	3W21	5	77.5
output 28.05.2021	3W21_ctrl_pot5_leaf2	57	3W21	5	77.5
output 28.05.2021	1R15_ctrl_pot1_leaf1	30	1R15	1	28.5
output 28.05.2021	1R15_ctrl_pot1_leaf2	27	1R15	1	28.5
output 28.05.2021	1R15_ctrl_pot2_leaf1	25	1R15	2	32.5
output 28.05.2021	1R15_ctrl_pot2_leaf2	40	1R15	2	32.5
output 28.05.2021	1R15_ctrl_pot3_leaf1	68	1R15	3	54.5
output 28.05.2021	1R15_ctrl_pot3_leaf2	41	1R15	3	54.5
output 28.05.2021	1R15_ctrl_pot4_leaf1	45	1R15	4	72.5
output 28.05.2021	1R15_ctrl_pot4_leaf2	100	1R15	4	72.5
output 28.05.2021	1R15_ctrl_pot5_leaf1	85	1R15	5	92.5
output 28.05.2021	1R15_ctrl_pot5_leaf2	100	1R15	5	92.5
output 28.05.2021	3K8_ctrl_pot1_leaf1	100	3K8	1	100
output 28.05.2021	3K8_ctrl_pot1_leaf2	100	3K8	1	100
output 28.05.2021	3K8_ctrl_pot2_leaf1	96	3K8	2	93
output 28.05.2021	3K8_ctrl_pot2_leaf2	90	3K8	2	93
output 28.05.2021	3K8_ctrl_pot3_leaf1	100	3K8	3	87.5
output 28.05.2021	3K8_ctrl_pot3_leaf2	75	3K8	3	87.5
output 28.05.2021	3K8_ctrl_pot4_leaf1	100	3K8	4	92.5
output 28.05.2021	3K8_ctrl_pot4_leaf2	85	3K8	4	92.5
output 28.05.2021	3K8_ctrl_pot5_leaf1	100	3K8	5	72
output 28.05.2021	3K8_ctrl_pot5_leaf2	44	3K8	5	72
output 28.05.2021	3W3_1E52_pot1_leaf1	50	3W3-1E52	1	75
output 28.05.2021	3W3_1E52_pot1_leaf2	100	3W3-1E52	1	75
output 28.05.2021	3W3_1E52_pot2_leaf1	47	3W3-1E52	2	49.5
output 28.05.2021	3W3_1E52_pot2_leaf2	52	3W3-1E52	2	49.5
output 28.05.2021	3W3_1E52_pot3_leaf1	100	3W3-1E52	3	98
output 28.05.2021	3W3_1E52_pot3_leaf2	96	3W3-1E52	3	98
output 28.05.2021	3W3_1E52_pot4_leaf1	67.1191	3W3-1E52	4	83.5595
output 28.05.2021	3W3_1E52_pot4_leaf2	100	3W3-1E52	4	83.5595
output 28.05.2021	3W3_1E52_pot5_leaf1	2	3W3-1E52	5	28.5
output 28.05.2021	3W3_1E52_pot5_leaf2	55	3W3-1E52	5	28.5
output 28.05.2021	3W3_1R15_pot1_leaf1	25	3W3-1R15	1	26
output 28.05.2021	3W3_1R15_pot1_leaf2	27	3W3-1R15	1	26
output 01.06.2021	Water_ctrl_pot1_leaf1	0	Water	1	0
output 01.06.2021	Water_ctrl_pot1_leaf2	0	Water	1	0
output 01.06.2021	Water_ctrl_pot2_leaf1	0	Water	2	7.5
output 01.06.2021	Water_ctrl_pot2_leaf2	15	Water	2	7.5
output 01.06.2021	Water_ctrl_pot3_leaf1	5	Water	3	2.5
output 01.06.2021	Water_ctrl_pot3_leaf2	0	Water	3	2.5
output 01.06.2021	Water_ctrl_pot4_leaf1	0	Water	4	0
output 01.06.2021	Water_ctrl_pot4_leaf2	0	Water	4	0
output 01.06.2021	1F11_2Z1_pot2_leaf1	8	1F11-2Z1	2	35.5522
output 01.06.2021	1F11_2Z1_pot2_leaf2	63.1045	1F11-2Z1	2	35.5522
output 01.06.2021	1F11_2Z1_pot3_leaf1	12	1F11-2Z1	3	27.5
output 01.06.2021	1F11_2Z1_pot3_leaf2	43	1F11-2Z1	3	27.5
output 01.06.2021	1F11_2Z1_pot4_leaf1	22	1F11-2Z1	4	46
output 01.06.2021	1F11_2Z1_pot4_leaf2	70	1F11-2Z1	4	46
output 01.06.2021	1F11_2Z1_pot5_leaf1	28	1F11-2Z1	5	30.5
output 01.06.2021	1F11_2Z1_pot5_leaf2	33	1F11-2Z1	5	30.5
output 01.06.2021	1F11_1G30_pot1_leaf1	1.5	1F11-1G30	1	49.75
output 01.06.2021	1F11_1G30_pot1_leaf2	98	1F11-1G30	1	49.75
output 01.06.2021	1F11_1G30_pot2_leaf1	100	1F11-1G30	2	66.5
output 01.06.2021	1F11_1G30_pot2_leaf2	33	1F11-1G30	2	66.5
output 01.06.2021	1F11_1G30_pot3_leaf1	100	1F11-1G30	3	82.0148
output 01.06.2021	1F11_1G30_pot3_leaf2	64.0296	1F11-1G30	3	82.0148
output 01.06.2021	1F11_1G30_pot4_leaf1	60	1F11-1G30	4	56
output 01.06.2021	1F11_1G30_pot4_leaf2	52	1F11-1G30	4	56
output 01.06.2021	1F11_1G30_pot5_leaf1	97	1F11-1G30	5	72
output 01.06.2021	1F11_1G30_pot5_leaf2	47	1F11-1G30	5	72
output 01.06.2021	Water_ctrl_pot5_leaf1	0	Water	5	3.75
output 01.06.2021	Water_ctrl_pot5_leaf2	7.5	Water	5	3.75
output 01.06.2021	3K8_ctrl_pot1_leaf1	100	3K8	1	65
output 01.06.2021	3K8_ctrl_pot1_leaf2	30	3K8	1	65
output 01.06.2021	3K8_ctrl_pot2_leaf1	100	3K8	2	86.314
output 01.06.2021	3K8_ctrl_pot2_leaf2	72.6279	3K8	2	86.314
output 01.06.2021	3K8_ctrl_pot3_leaf1	55	3K8	3	57.5
output 01.06.2021	3K8_ctrl_pot3_leaf2	60	3K8	3	57.5
output 01.06.2021	3K8_ctrl_pot4_leaf1	93	3K8	4	95
output 01.06.2021	3K8_ctrl_pot4_leaf2	97	3K8	4	95
output 01.06.2021	3K8_ctrl_pot5_leaf1	23	3K8	5	61.5
output 01.06.2021	3K8_ctrl_pot5_leaf2	100	3K8	5	61.5
output 01.06.2021	2Z1_ctrl_pot1_leaf1	40	2Z1	1	69.5
output 01.06.2021	2Z1_ctrl_pot1_leaf2	99	2Z1	1	69.5
output 01.06.2021	2Z1_ctrl_pot2_leaf1	100	2Z1	2	85
output 01.06.2021	2Z1_ctrl_pot2_leaf2	70	2Z1	2	85
output 01.06.2021	2Z1_ctrl_pot3_leaf1	87	2Z1	3	93.5
output 01.06.2021	2Z1_ctrl_pot3_leaf2	100	2Z1	3	93.5
output 01.06.2021	2Z1_ctrl_pot4_leaf1	92	2Z1	4	92.5
output 01.06.2021	2Z1_ctrl_pot4_leaf2	93	2Z1	4	92.5
output 01.06.2021	2Z1_ctrl_pot5_leaf1	62	2Z1	5	81
output 01.06.2021	2Z1_ctrl_pot5_leaf2	100	2Z1	5	81
output 01.06.2021	1G30_ctrl_pot1_leaf1	100	1G30	1	67.5
output 01.06.2021	1G30_ctrl_pot1_leaf2	35	1G30	1	67.5
output 01.06.2021	1G30_ctrl_pot2_leaf1	87	1G30	2	93.5
output 01.06.2021	1G30_ctrl_pot2_leaf2	100	1G30	2	93.5
output 01.06.2021	1G30_ctrl_pot3_leaf1	70	1G30	3	47.5
output 01.06.2021	1G30_ctrl_pot3_leaf2	25	1G30	3	47.5
output 01.06.2021	1G30_ctrl_pot4_leaf1	100	1G30	4	88.5746
output 01.06.2021	1G30_ctrl_pot4_leaf2	77.1493	1G30	4	88.5746
output 01.06.2021	1G30_ctrl_pot5_leaf1	100	1G30	5	67.5
output 01.06.2021	1G30_ctrl_pot5_leaf2	35	1G30	5	67.5
output 01.06.2021	1F11_ctrl_pot1_leaf1	55	1F11	1	40
output 01.06.2021	1F11_ctrl_pot1_leaf2	25	1F11	1	40
output 01.06.2021	1F11_ctrl_pot2_leaf1	100	1F11	2	100
output 01.06.2021	1F11_ctrl_pot2_leaf2	100	1F11	2	100
output 01.06.2021	1F11_ctrl_pot3_leaf1	90	1F11	3	60
output 01.06.2021	1F11_ctrl_pot3_leaf2	30	1F11	3	60
output 01.06.2021	1F11_ctrl_pot4_leaf1	27	1F11	4	38.5
output 01.06.2021	1F11_ctrl_pot4_leaf2	50	1F11	4	38.5
output 01.06.2021	1F11_ctrl_pot5_leaf1	17	1F11	5	58.5
output 01.06.2021	1F11_ctrl_pot5_leaf2	100	1F11	5	58.5
output 01.06.2021	3K8_2Z1_pot1_leaf1	100	3K8-2Z1	1	59
output 01.06.2021	3K8_2Z1_pot1_leaf2	18	3K8-2Z1	1	59
output 01.06.2021	3K8_2Z1_pot2_leaf1	100	3K8-2Z1	2	100
output 01.06.2021	3K8_2Z1_pot2_leaf2	100	3K8-2Z1	2	100
output 01.06.2021	3K8_2Z1_pot3_leaf1	15	3K8-2Z1	3	40.1836
output 01.06.2021	3K8_2Z1_pot3_leaf2	65.3672	3K8-2Z1	3	40.1836
output 01.06.2021	3K8_2Z1_pot4_leaf1	23	3K8-2Z1	4	24
output 01.06.2021	3K8_2Z1_pot4_leaf2	25	3K8-2Z1	4	24
output 01.06.2021	3K8_2Z1_pot5_leaf1	60	3K8-2Z1	5	53
output 01.06.2021	3K8_2Z1_pot5_leaf2	46	3K8-2Z1	5	53
output 01.06.2021	1G30_2Z1_pot1_leaf1	24	1G30-2Z1	1	19.5
output 01.06.2021	1G30_2Z1_pot1_leaf2	15	1G30-2Z1	1	19.5
output 01.06.2021	1G30_2Z1_pot2_leaf1	49	1G30-2Z1	2	74.5
output 01.06.2021	1G30_2Z1_pot2_leaf2	100	1G30-2Z1	2	74.5
output 01.06.2021	1G30_2Z1_pot3_leaf1	100	1G30-2Z1	3	66.5
output 01.06.2021	1G30_2Z1_pot3_leaf2	33	1G30-2Z1	3	66.5
output 01.06.2021	1G30_2Z1_pot4_leaf1	99	1G30-2Z1	4	50.5
output 01.06.2021	1G30_2Z1_pot4_leaf2	2	1G30-2Z1	4	50.5
output 01.06.2021	1G30_2Z1_pot5_leaf1	100	1G30-2Z1	5	100
output 01.06.2021	1G30_2Z1_pot5_leaf2	100	1G30-2Z1	5	100
output 01.06.2021	1F11_2Z1_pot1_leaf1	53	1F11-2Z1	1	46.5
output 01.06.2021	1F11_2Z1_pot1_leaf2	40	1F11-2Z1	1	46.5
output 02.06.2021	Water_ctrl_pot1_leaf1	5	Water	1	3.65
output 02.06.2021	Water_ctrl_pot1_leaf2	2.3	Water	1	3.65
output 02.06.2021	Water_ctrl_pot2_leaf1	1.4	Water	2	2.05
output 02.06.2021	Water_ctrl_pot2_leaf2	2.7	Water	2	2.05
output 02.06.2021	Water_ctrl_pot3_leaf1	5	Water	3	3.1
output 02.06.2021	Water_ctrl_pot3_leaf2	1.2	Water	3	3.1
output 02.06.2021	Water_ctrl_pot4_leaf1	1.5	Water	4	1.75
output 02.06.2021	Water_ctrl_pot4_leaf2	2	Water	4	1.75
output 02.06.2021	1P35_1R15_pot2_leaf1	100	1P35-1R15	2	67.5
output 02.06.2021	1P35_1R15_pot2_leaf2	35	1P35-1R15	2	67.5
output 02.06.2021	1P35_1R15_pot3_leaf1	57.5739	1P35-1R15	3	78.787
output 02.06.2021	1P35_1R15_pot3_leaf2	100	1P35-1R15	3	78.787
output 02.06.2021	1P35_1R15_pot4_leaf1	100	1P35-1R15	4	100
output 02.06.2021	1P35_1R15_pot4_leaf2	100	1P35-1R15	4	100
output 02.06.2021	1P35_1R15_pot5_leaf1	100	1P35-1R15	5	100
output 02.06.2021	1P35_1R15_pot5_leaf2	100	1P35-1R15	5	100
output 02.06.2021	1O40_1F11_pot1_leaf1	88	1O40-1F11	1	52.5
output 02.06.2021	1O40_1F11_pot1_leaf2	17	1O40-1F11	1	52.5
output 02.06.2021	1O40_1F11_pot2_leaf1	47	1O40-1F11	2	73.5
output 02.06.2021	1O40_1F11_pot2_leaf2	100	1O40-1F11	2	73.5
output 02.06.2021	1O40_1F11_pot3_leaf1	15	1O40-1F11	3	34.5
output 02.06.2021	1O40_1F11_pot3_leaf2	54	1O40-1F11	3	34.5
output 02.06.2021	1O40_1F11_pot4_leaf1	87	1O40-1F11	4	71.5
output 02.06.2021	1O40_1F11_pot4_leaf2	56	1O40-1F11	4	71.5
output 02.06.2021	1O40_1F11_pot5_leaf1	90	1O40-1F11	5	83.5
output 02.06.2021	1O40_1F11_pot5_leaf2	77	1O40-1F11	5	83.5
output 02.06.2021	1O40_2Z1_pot1_leaf1	100	1O40-2Z1	1	100
output 02.06.2021	1O40_2Z1_pot1_leaf2	100	1O40-2Z1	1	100
output 02.06.2021	1O40_2Z1_pot2_leaf1	100	1O40-2Z1	2	87.8953
output 02.06.2021	1O40_2Z1_pot2_leaf2	75.7906	1O40-2Z1	2	87.8953
output 02.06.2021	1O40_2Z1_pot3_leaf1	2	1O40-2Z1	3	13.5
output 02.06.2021	1O40_2Z1_pot3_leaf2	25	1O40-2Z1	3	13.5
output 02.06.2021	1O40_2Z1_pot4_leaf1	22	1O40-2Z1	4	28.5
output 02.06.2021	1O40_2Z1_pot4_leaf2	35	1O40-2Z1	4	28.5
output 02.06.2021	1O40_2Z1_pot5_leaf1	100	1O40-2Z1	5	100
output 02.06.2021	1O40_2Z1_pot5_leaf2	100	1O40-2Z1	5	100
output 02.06.2021	Water_ctrl_pot5_leaf1	1.6	Water	5	1.55
output 02.06.2021	Water_ctrl_pot5_leaf2	1.5	Water	5	1.55
output 02.06.2021	1P35_ctrl_pot1_leaf1	100	1P35	1	100
output 02.06.2021	1P35_ctrl_pot1_leaf2	100	1P35	1	100
output 02.06.2021	1P35_ctrl_pot2_leaf1	60	1P35	2	55
output 02.06.2021	1P35_ctrl_pot2_leaf2	50	1P35	2	55
output 02.06.2021	1P35_ctrl_pot3_leaf1	100	1P35	3	100
output 02.06.2021	1P35_ctrl_pot3_leaf2	100	1P35	3	100
output 02.06.2021	1P35_ctrl_pot4_leaf1	100	1P35	4	89.8262
output 02.06.2021	1P35_ctrl_pot4_leaf2	79.6523	1P35	4	89.8262
output 02.06.2021	1P35_ctrl_pot5_leaf1	40	1P35	5	22.5
output 02.06.2021	1P35_ctrl_pot5_leaf2	5	1P35	5	22.5
output 02.06.2021	1F11_ctrl_pot1_leaf1	82	1F11	1	76.4425
output 02.06.2021	1F11_ctrl_pot1_leaf2	70.885	1F11	1	76.4425
output 02.06.2021	1F11_ctrl_pot2_leaf1	33	1F11	2	66.5
output 02.06.2021	1F11_ctrl_pot2_leaf2	100	1F11	2	66.5
output 02.06.2021	1F11_ctrl_pot3_leaf1	23	1F11	3	39
output 02.06.2021	1F11_ctrl_pot3_leaf2	55	1F11	3	39
output 02.06.2021	1F11_ctrl_pot4_leaf1	53	1F11	4	76.5
output 02.06.2021	1F11_ctrl_pot4_leaf2	100	1F11	4	76.5
output 02.06.2021	1F11_ctrl_pot5_leaf1	100	1F11	5	100
output 02.06.2021	1F11_ctrl_pot5_leaf2	100	1F11	5	100
output 02.06.2021	1O40_ctrl_pot1_leaf1	35	1O40	1	42
output 02.06.2021	1O40_ctrl_pot1_leaf2	49	1O40	1	42
output 02.06.2021	1O40_ctrl_pot2_leaf1	100	1O40	2	99.5
output 02.06.2021	1O40_ctrl_pot2_leaf2	99	1O40	2	99.5
output 02.06.2021	1O40_ctrl_pot3_leaf1	100	1O40	3	100
output 02.06.2021	1O40_ctrl_pot3_leaf2	100	1O40	3	100
output 02.06.2021	1O40_ctrl_pot4_leaf1	23	1O40	4	28
output 02.06.2021	1O40_ctrl_pot4_leaf2	33	1O40	4	28
output 02.06.2021	1O40_ctrl_pot5_leaf1	73.2503	1O40	5	44.1252
output 02.06.2021	1O40_ctrl_pot5_leaf2	15	1O40	5	44.1252
output 02.06.2021	1R15_ctrl_pot1_leaf1	48	1R15	1	38
output 02.06.2021	1R15_ctrl_pot1_leaf2	28	1R15	1	38
output 02.06.2021	1R15_ctrl_pot2_leaf1	63	1R15	2	81.5
output 02.06.2021	1R15_ctrl_pot2_leaf2	100	1R15	2	81.5
output 02.06.2021	1R15_ctrl_pot3_leaf1	76.0255	1R15	3	88.0128
output 02.06.2021	1R15_ctrl_pot3_leaf2	100	1R15	3	88.0128
output 02.06.2021	1R15_ctrl_pot4_leaf1	33	1R15	4	34
output 02.06.2021	1R15_ctrl_pot4_leaf2	35	1R15	4	34
output 02.06.2021	1R15_ctrl_pot5_leaf1	100	1R15	5	100
output 02.06.2021	1R15_ctrl_pot5_leaf2	100	1R15	5	100
output 02.06.2021	2Z1_ctrl_pot1_leaf1	100	2Z1	1	100
output 02.06.2021	2Z1_ctrl_pot1_leaf2	100	2Z1	1	100
output 02.06.2021	2Z1_ctrl_pot2_leaf1	100	2Z1	2	100
output 02.06.2021	2Z1_ctrl_pot2_leaf2	100	2Z1	2	100
output 02.06.2021	2Z1_ctrl_pot3_leaf1	100	2Z1	3	98.5
output 02.06.2021	2Z1_ctrl_pot3_leaf2	97	2Z1	3	98.5
output 02.06.2021	2Z1_ctrl_pot4_leaf1	100	2Z1	4	94
output 02.06.2021	2Z1_ctrl_pot4_leaf2	88	2Z1	4	94
output 02.06.2021	2Z1_ctrl_pot5_leaf1	95	2Z1	5	96
output 02.06.2021	2Z1_ctrl_pot5_leaf2	97	2Z1	5	96
output 02.06.2021	1P35_2Z1_pot1_leaf1	93	1P35-2Z1	1	94
output 02.06.2021	1P35_2Z1_pot1_leaf2	95	1P35-2Z1	1	94
output 02.06.2021	1P35_2Z1_pot2_leaf1	100	1P35-2Z1	2	73
output 02.06.2021	1P35_2Z1_pot2_leaf2	46	1P35-2Z1	2	73
output 02.06.2021	1P35_2Z1_pot3_leaf1	100	1P35-2Z1	3	95.5
output 02.06.2021	1P35_2Z1_pot3_leaf2	91	1P35-2Z1	3	95.5
output 02.06.2021	1P35_2Z1_pot4_leaf1	53	1P35-2Z1	4	27.2
output 02.06.2021	1P35_2Z1_pot4_leaf2	1.4	1P35-2Z1	4	27.2
output 02.06.2021	1P35_2Z1_pot5_leaf1	12	1P35-2Z1	5	21
output 02.06.2021	1P35_2Z1_pot5_leaf2	30	1P35-2Z1	5	21
output 02.06.2021	1P35_1R15_pot1_leaf1	100	1P35-1R15	1	100
output 02.06.2021	1P35_1R15_pot1_leaf2	100	1P35-1R15	1	100
output 03.06.2021	Water_ctrl_pot1_leaf1	12	Water	1	6.6
output 03.06.2021	Water_ctrl_pot1_leaf2	1.2	Water	1	6.6
output 03.06.2021	Water_ctrl_pot2_leaf1	1	Water	2	1.05
output 03.06.2021	Water_ctrl_pot2_leaf2	1.1	Water	2	1.05
output 03.06.2021	Water_ctrl_pot3_leaf1	1	Water	3	1
output 03.06.2021	Water_ctrl_pot3_leaf2	1	Water	3	1
output 03.06.2021	Water_ctrl_pot4_leaf1	3	Water	4	2.5
output 03.06.2021	Water_ctrl_pot4_leaf2	2	Water	4	2.5
output 03.06.2021	1P35_1G30_pot2_leaf1	36	1P35-1G30	2	18.5
output 03.06.2021	1P35_1G30_pot2_leaf2	1	1P35-1G30	2	18.5
output 03.06.2021	1P35_1G30_pot3_leaf1	86	1P35-1G30	3	93
output 03.06.2021	1P35_1G30_pot3_leaf2	100	1P35-1G30	3	93
output 03.06.2021	1P35_1G30_pot4_leaf1	99	1P35-1G30	4	75.5
output 03.06.2021	1P35_1G30_pot4_leaf2	52	1P35-1G30	4	75.5
output 03.06.2021	1P35_1G30_pot5_leaf1	75	1P35-1G30	5	77.5
output 03.06.2021	1P35_1G30_pot5_leaf2	80	1P35-1G30	5	77.5
output 03.06.2021	Water_ctrl_pot5_leaf1	7	Water	5	6
output 03.06.2021	Water_ctrl_pot5_leaf2	5	Water	5	6
output 03.06.2021	1P35_ctrl_pot1_leaf1	100	1P35	1	74.5
output 03.06.2021	1P35_ctrl_pot1_leaf2	49	1P35	1	74.5
output 03.06.2021	1P35_ctrl_pot2_leaf1	79.7721	1P35	2	89.886
output 03.06.2021	1P35_ctrl_pot2_leaf2	100	1P35	2	89.886
output 03.06.2021	1P35_ctrl_pot3_leaf1	86	1P35	3	93
output 03.06.2021	1P35_ctrl_pot3_leaf2	100	1P35	3	93
output 03.06.2021	1P35_ctrl_pot4_leaf1	47	1P35	4	54.5
output 03.06.2021	1P35_ctrl_pot4_leaf2	62	1P35	4	54.5
output 03.06.2021	1P35_ctrl_pot5_leaf1	92	1P35	5	89.5
output 03.06.2021	1P35_ctrl_pot5_leaf2	87	1P35	5	89.5
output 03.06.2021	1G30_ctrl_pot1_leaf1	100	1G30	1	77.5
output 03.06.2021	1G30_ctrl_pot1_leaf2	55	1G30	1	77.5
output 03.06.2021	1G30_ctrl_pot2_leaf1	25	1G30	2	24.5
output 03.06.2021	1G30_ctrl_pot2_leaf2	24	1G30	2	24.5
output 03.06.2021	1G30_ctrl_pot3_leaf1	17	1G30	3	28.5
output 03.06.2021	1G30_ctrl_pot3_leaf2	40	1G30	3	28.5
output 03.06.2021	1G30_ctrl_pot4_leaf1	90	1G30	4	95
output 03.06.2021	1G30_ctrl_pot4_leaf2	100	1G30	4	95
output 03.06.2021	1G30_ctrl_pot5_leaf1	100	1G30	5	82
output 03.06.2021	1G30_ctrl_pot5_leaf2	64	1G30	5	82
output 03.06.2021	3W3_ctrl_pot1_leaf1	100	3W3	1	100
output 03.06.2021	3W3_ctrl_pot1_leaf2	100	3W3	1	100
output 03.06.2021	3W3_ctrl_pot2_leaf1	98	3W3	2	93.5
output 03.06.2021	3W3_ctrl_pot2_leaf2	89	3W3	2	93.5
output 03.06.2021	3W3_ctrl_pot3_leaf1	90	3W3	3	68.5
output 03.06.2021	3W3_ctrl_pot3_leaf2	47	3W3	3	68.5
output 03.06.2021	3W3_ctrl_pot4_leaf1	100	3W3	4	100
output 03.06.2021	3W3_ctrl_pot4_leaf2	100	3W3	4	100
output 03.06.2021	3W3_ctrl_pot5_leaf1	98	3W3	5	98.5
output 03.06.2021	3W3_ctrl_pot5_leaf2	99	3W3	5	98.5
output 03.06.2021	3R39_ctrl_pot1_leaf1	100	3R39	1	100
output 03.06.2021	3R39_ctrl_pot1_leaf2	100	3R39	1	100
output 03.06.2021	3R39_ctrl_pot2_leaf1	100	3R39	2	100
output 03.06.2021	3R39_ctrl_pot2_leaf2	100	3R39	2	100
output 03.06.2021	3R39_ctrl_pot3_leaf1	100	3R39	3	57.5
output 03.06.2021	3R39_ctrl_pot3_leaf2	15	3R39	3	57.5
output 03.06.2021	3R39_ctrl_pot4_leaf1	87	3R39	4	93.5
output 03.06.2021	3R39_ctrl_pot4_leaf2	100	3R39	4	93.5
output 03.06.2021	3R39_ctrl_pot5_leaf1	100	3R39	5	99.5
output 03.06.2021	3R39_ctrl_pot5_leaf2	99	3R39	5	99.5
output 03.06.2021	3W3_1G30_pot1_leaf1	46	3W3-1G30	1	26.5
output 03.06.2021	3W3_1G30_pot1_leaf2	7	3W3-1G30	1	26.5
output 03.06.2021	3W3_1G30_pot2_leaf1	100	3W3-1G30	2	77
output 03.06.2021	3W3_1G30_pot2_leaf2	54	3W3-1G30	2	77
output 03.06.2021	3W3_1G30_pot3_leaf1	63	3W3-1G30	3	76.5
output 03.06.2021	3W3_1G30_pot3_leaf2	90	3W3-1G30	3	76.5
output 03.06.2021	3W3_1G30_pot4_leaf1	33	3W3-1G30	4	28
output 03.06.2021	3W3_1G30_pot4_leaf2	23	3W3-1G30	4	28
output 03.06.2021	3W3_1G30_pot5_leaf1	52	3W3-1G30	5	74.5
output 03.06.2021	3W3_1G30_pot5_leaf2	97	3W3-1G30	5	74.5
output 03.06.2021	3R39_1G30_pot1_leaf1	20	3R39-1G30	1	60
output 03.06.2021	3R39_1G30_pot1_leaf2	100	3R39-1G30	1	60
output 03.06.2021	3R39_1G30_pot2_leaf1	97	3R39-1G30	2	97.5
output 03.06.2021	3R39_1G30_pot2_leaf2	98	3R39-1G30	2	97.5
output 03.06.2021	3R39_1G30_pot3_leaf1	86	3R39-1G30	3	91.5
output 03.06.2021	3R39_1G30_pot3_leaf2	97	3R39-1G30	3	91.5
output 03.06.2021	3R39_1G30_pot4_leaf1	47	3R39-1G30	4	46
output 03.06.2021	3R39_1G30_pot4_leaf2	45	3R39-1G30	4	46
output 03.06.2021	3R39_1G30_pot5_leaf1	47	3R39-1G30	5	48.5
output 03.06.2021	3R39_1G30_pot5_leaf2	50	3R39-1G30	5	48.5
output 03.06.2021	1P35_1G30_pot1_leaf1	52	1P35-1G30	1	71
output 03.06.2021	1P35_1G30_pot1_leaf2	90	1P35-1G30	1	71
output 04.06.2021	Water_ctrl_pot1_leaf1	0	Water	1	0
output 04.06.2021	Water_ctrl_pot1_leaf2	0	Water	1	0
output 04.06.2021	Water_ctrl_pot2_leaf1	1.9	Water	2	2.9
output 04.06.2021	Water_ctrl_pot2_leaf2	3.9	Water	2	2.9
output 04.06.2021	Water_ctrl_pot3_leaf1	0	Water	3	0.5
output 04.06.2021	Water_ctrl_pot3_leaf2	1	Water	3	0.5
output 04.06.2021	Water_ctrl_pot4_leaf1	0	Water	4	0
output 04.06.2021	Water_ctrl_pot4_leaf2	0	Water	4	0
output 04.06.2021	3W3_3O21_pot1_leaf1	100	3W3-3O21	1	100
output 04.06.2021	3W3_3O21_pot1_leaf1	100	3W3-3O21	1	100
output 04.06.2021	3W3_3O21_pot2_leaf1	100	3W3-3O21	2	50
output 04.06.2021	3W3_3O21_pot2_leaf2	0	3W3-3O21	2	50
output 04.06.2021	3W3_3O21_pot3_leaf1	60	3W3-3O21	3	80
output 04.06.2021	3W3_3O21_pot3_leaf2	100	3W3-3O21	3	80
output 04.06.2021	3W3_3O21_pot4_leaf1	55	3W3-3O21	4	77.5
output 04.06.2021	3W3_3O21_pot4_leaf2	100	3W3-3O21	4	77.5
output 04.06.2021	3W3_3O21_pot5_leaf1	72.4699	3W3-3O21	5	86.2349
output 04.06.2021	3W3_3O21_pot5_leaf2	100	3W3-3O21	5	86.2349
output 04.06.2021	3W21_2P5_pot1_leaf1	100	3W21-2P5	1	87.5
output 04.06.2021	3W21_2P5_pot1_leaf2	75	3W21-2P5	1	87.5
output 04.06.2021	3W21_2P5_pot2_leaf1	100	3W21-2P5	2	57.5
output 04.06.2021	3W21_2P5_pot2_leaf2	15	3W21-2P5	2	57.5
output 04.06.2021	3W21_2P5_pot3_leaf1	17	3W21-2P5	3	13
output 04.06.2021	3W21_2P5_pot3_leaf2	9	3W21-2P5	3	13
output 04.06.2021	3W21_2P5_pot4_leaf1	90	3W21-2P5	4	56.5
output 04.06.2021	3W21_2P5_pot4_leaf2	23	3W21-2P5	4	56.5
output 04.06.2021	3W21_2P5_pot5_leaf1	7	3W21-2P5	5	4.5
output 04.06.2021	3W21_2P5_pot5_leaf2	2	3W21-2P5	5	4.5
output 04.06.2021	3W3_2P5_pot1_leaf1	100	3W3-2P5	1	100
output 04.06.2021	3W3_2P5_pot1_leaf2	100	3W3-2P5	1	100
output 04.06.2021	3W3_2P5_pot2_leaf1	100	3W3-2P5	2	73.5
output 04.06.2021	3W3_2P5_pot2_leaf2	47	3W3-2P5	2	73.5
output 04.06.2021	3W3_2P5_pot3_leaf1	85	3W3-2P5	3	82.5
output 04.06.2021	3W3_2P5_pot3_leaf2	80	3W3-2P5	3	82.5
output 04.06.2021	3W3_2P5_pot4_leaf1	25	3W3-2P5	4	59
output 04.06.2021	3W3_2P5_pot4_leaf2	93	3W3-2P5	4	59
output 04.06.2021	3W3_2P5_pot5_leaf1	40	3W3-2P5	5	70
output 04.06.2021	3W3_2P5_pot5_leaf2	100	3W3-2P5	5	70
output 04.06.2021	3W21_3O21-pot1_leaf1	88	3W21-3O21	1	69.5
output 04.06.2021	3W21_3O21-pot1_leaf2	51	3W21-3O21	1	69.5
output 04.06.2021	3W21_3O21-pot2_leaf1	23	3W21-3O21	2	61.5
output 04.06.2021	3W21_3O21-pot2_leaf2	100	3W21-3O21	2	61.5
output 04.06.2021	3W21_3O21-pot3_leaf1	97	3W21-3O21	3	98.5
output 04.06.2021	3W21_3O21-pot3_leaf2	100	3W21-3O21	3	98.5
output 04.06.2021	3W21_3O21-pot4_leaf1	18	3W21-3O21	4	16.5
output 04.06.2021	3W21_3O21-pot4_leaf2	15	3W21-3O21	4	16.5
output 04.06.2021	3W21_3O21-pot5_leaf1	100	3W21-3O21	5	100
output 04.06.2021	3W21_3O21-pot5_leaf2	100	3W21-3O21	5	100
output 04.06.2021	Water_ctrl_pot5_leaf1	0	Water	5	0
output 04.06.2021	Water_ctrl_pot5_leaf2	0	Water	5	0
output 04.06.2021	3W3_ctrl_pot1_leaf1	7	3W3	1	9.5
output 04.06.2021	3W3_ctrl_pot1_leaf2	12	3W3	1	9.5
output 04.06.2021	3W3_ctrl_pot2_leaf1	17	3W3	2	16
output 04.06.2021	3W3_ctrl_pot2_leaf2	15	3W3	2	16
output 04.06.2021	3W3_ctrl_pot3_leaf1	100	3W3	3	98
output 04.06.2021	3W3_ctrl_pot3_leaf2	96	3W3	3	98
output 04.06.2021	3W3_ctrl_pot4_leaf1	97	3W3	4	98.5
output 04.06.2021	3W3_ctrl_pot4_leaf2	100	3W3	4	98.5
output 04.06.2021	3W3_ctrl_pot5_leaf1	1.4	3W3	5	1.3
output 04.06.2021	3w3_ctrl_pot5_leaf2	1.2	3W3	5	1.3
output 04.06.2021	3W21_ctrl_pot1_leaf1	100	3W21	1	75
output 04.06.2021	3W21_ctrl_pot1_leaf2	50	3W21	1	75
output 04.06.2021	3W21_ctrl_pot2_leaf1	100	3W21	2	81.5
output 04.06.2021	3W21_ctrl_pot2_leaf2	63	3W21	2	81.5
output 04.06.2021	3W21_ctrl_pot3_leaf1	28	3W21	3	15.5
output 04.06.2021	3W21_ctrl_pot3_leaf2	3	3W21	3	15.5
output 04.06.2021	3W21_ctrl_pot4_leaf1	33	3W21	4	29
output 04.06.2021	3W21_ctrl_pot4_leaf2	25	3W21	4	29
output 04.06.2021	3W21_ctrl_pot5_leaf1	100	3W21	5	58.5
output 04.06.2021	3W21_ctrl_pot5_leaf2	17	3W21	5	58.5
output 04.06.2021	3O21_ctrl_pot1_leaf1	53	3O21	1	71
output 04.06.2021	3O21_ctrl_pot1_leaf2	89	3O21	1	71
output 04.06.2021	3O21_ctrl_pot2_leaf1	100	3O21	2	85
output 04.06.2021	3O21_ctrl_pot2_leaf2	70	3O21	2	85
output 04.06.2021	3O21_ctrl_pot3_leaf1	2.3	3O21	3	45.15
output 04.06.2021	3O21_ctrl_pot3_leaf2	88	3O21	3	45.15
output 04.06.2021	3O21_ctrl_pot4_leaf1	43	3O21	4	49
output 04.06.2021	3O21_ctrl_pot4_leaf2	55	3O21	4	49
output 04.06.2021	3O21_ctrl_pot5_leaf1	100	3O21	5	58.5
output 04.06.2021	3O21_ctrl_pot5_leaf2	17	3O21	5	58.5
output 04.06.2021	2P5_ctrl_pot1_leaf1	100	2P5	1	99
output 04.06.2021	2P5_ctrl_pot1_leaf2	98	2P5	1	99
output 04.06.2021	2P5_ctrl_pot2_leaf1	38	2P5	2	69
output 04.06.2021	2P5_ctrl_pot2_leaf2	100	2P5	2	69
output 04.06.2021	2P5_ctrl_pot3_leaf1	47	2P5	3	49.5
output 04.06.2021	2P5_ctrl_pot3_leaf2	52	2P5	3	49.5
output 04.06.2021	2P5_ctrl_pot4_leaf1	78.05	2P5	4	89.025
output 04.06.2021	2P5_ctrl_pot4_leaf2	100	2P5	4	89.025
output 04.06.2021	2P5_ctrl_pot5_leaf1	73	2P5	5	67.5
output 04.06.2021	2P5_ctrl_pot5_leaf2	62	2P5	5	67.5
output 04.06.2021	2Z1_ctrl_pot1_leaf1	33	2Z1	1	40.5
output 04.06.2021	2Z1_ctrl_pot1_leaf2	48	2Z1	1	40.5
output 04.06.2021	2Z1_ctrl_pot2_leaf1	28	2Z1	2	36.5
output 04.06.2021	2Z1_ctrl_pot2_leaf2	45	2Z1	2	36.5
output 04.06.2021	2Z1_ctrl_pot3_leaf1	87	2Z1	3	93.5
output 04.06.2021	2Z1_ctrl_pot3_leaf2	100	2Z1	3	93.5
output 04.06.2021	2Z1_ctrl_pot4_leaf1	47.8315	2Z1	4	66.4157
output 04.06.2021	2Z1_ctrl_pot4_leaf2	85	2Z1	4	66.4157
output 04.06.2021	2Z1_ctrl_pot5_leaf1	100	2Z1	5	67
output 04.06.2021	2Z1_ctrl_pot5_leaf2	34	2Z1	5	67
output 04.06.2021	3W21_2Z1_pot1_leaf1	80	3W21-2Z1	1	90
output 04.06.2021	3W21_2Z1_pot1_leaf2	100	3W21-2Z1	1	90
output 04.06.2021	3W21_2Z1_pot2_leaf1	100	3W21-2Z1	2	94
output 04.06.2021	3W21_2Z1_pot2_leaf2	88	3W21-2Z1	2	94
output 04.06.2021	3W21_2Z1_pot3_leaf1	100	3W21-2Z1	3	75
output 04.06.2021	3W21_2Z1_pot3_leaf2	50	3W21-2Z1	3	75
output 04.06.2021	3W21_2Z1_pot4_leaf1	100	3W21-2Z1	4	100
output 04.06.2021	3W21_2Z1_pot4_leaf2	100	3W21-2Z1	4	100
output 04.06.2021	3W21_2Z1_pot5_leaf1	100	3W21-2Z1	5	85
output 04.06.2021	3W21_2Z1_pot5_leaf2	70	3W21-2Z1	5	85
output 07.06.2021	Water_ctrl_pot1_leaf1	3	Water	1	5
output 07.06.2021	Water_ctrl_pot1_leaf2	7	Water	1	5
output 07.06.2021	Water_ctrl_pot2_leaf1	1.9	Water	2	0.95
output 07.06.2021	Water_ctrl_pot2_leaf2	0	Water	2	0.95
output 07.06.2021	Water_ctrl_pot3_leaf1	2	Water	3	1
output 07.06.2021	Water_ctrl_pot3_leaf2	0	Water	3	1
output 07.06.2021	Water_ctrl_pot4_leaf1	17	Water	4	8.5
output 07.06.2021	Water_ctrl_pot4_leaf2	0	Water	4	8.5
output 07.06.2021	3W3_2Z1_pot2_leaf1	99	3W3-2Z1	2	51
output 07.06.2021	3W3_2Z1_pot2_leaf2	3	3W3-2Z1	2	51
output 07.06.2021	3W3_2Z1_pot3_leaf1	57	3W3-2Z1	3	43.5
output 07.06.2021	3W3_2Z1_pot3_leaf2	30	3W3-2Z1	3	43.5
output 07.06.2021	3W3_2Z1_pot4_leaf1	55	3W3-2Z1	4	55.5
output 07.06.2021	3W3_2Z1_pot4_leaf2	56	3W3-2Z1	4	55.5
output 07.06.2021	3W3_2Z1_pot5_leaf1	100	3W3-2Z1	5	100
output 07.06.2021	3W3_2Z1_pot5_leaf2	100	3W3-2Z1	5	100
output 07.06.2021	3W3_3R39_pot1_leaf1	90	3W3-3R39	1	73.5
output 07.06.2021	3W3_3R39_pot1_leaf2	57	3W3-3R39	1	73.5
output 07.06.2021	3W3_3R39_pot2_leaf1	95	3W3-3R39	2	97.5
output 07.06.2021	3W3_3R39_pot2_leaf2	100	3W3-3R39	2	97.5
output 07.06.2021	3W3_3R39_pot3_leaf1	31	3W3-3R39	3	32
output 07.06.2021	3W3_3R39_pot3_leaf2	33	3W3-3R39	3	32
output 07.06.2021	3W3_3R39_pot4_leaf1	63	3W3-3R39	4	76.5
output 07.06.2021	3W3_3R39_pot4_leaf2	90	3W3-3R39	4	76.5
output 07.06.2021	3W3_3R39_pot5_leaf1	85	3W3-3R39	5	81
output 07.06.2021	3W3_3R39_pot5_leaf2	77	3W3-3R39	5	81
output 07.06.2021	3W21_3R39_pot1_leaf1	100	3W21-3R39	1	61
output 07.06.2021	3W21_3R39_pot1_leaf2	22	3W21-3R39	1	61
output 07.06.2021	3W21_3R39_pot2_leaf1	100	3W21-3R39	2	95
output 07.06.2021	3W21_3R39_pot2_leaf2	90	3W21-3R39	2	95
output 07.06.2021	3W21_3R39_pot3_leaf1	88	3W21-3R39	3	94
output 07.06.2021	3W21_3R39_pot3_leaf2	100	3W21-3R39	3	94
output 07.06.2021	3W21_3R39_pot4_leaf1	27	3W21-3R39	4	63.5
output 07.06.2021	3W21_3R39_pot4_leaf2	100	3W21-3R39	4	63.5
output 07.06.2021	3W21_3R39_pot5_leaf1	47	3W21-3R39	5	70
output 07.06.2021	3W21_3R39_pot5_leaf2	93	3W21-3R39	5	70
output 07.06.2021	3R39_1F11_pot1_leaf1	60	3R39-1F11	1	54.5
output 07.06.2021	3R39_1F11_pot1_leaf2	49	3R39-1F11	1	54.5
output 07.06.2021	3R39_1F11_pot2_leaf1	54	3R39-1F11	2	47
output 07.06.2021	3R39_1F11_pot2_leaf2	40	3R39-1F11	2	47
output 07.06.2021	3R39_1F11_pot3_leaf1	100	3R39-1F11	3	57.1354
output 07.06.2021	3R39_1F11_pot3_leaf2	14.2707	3R39-1F11	3	57.1354
output 07.06.2021	3R39_1F11_pot4_leaf1	5	3R39-1F11	4	16
output 07.06.2021	3R39_1F11_pot4_leaf2	27	3R39-1F11	4	16
output 07.06.2021	3R39_1F11_pot5_leaf1	43	3R39-1F11	5	36.5
output 07.06.2021	3R39_1F11_pot5_leaf2	30	3R39-1F11	5	36.5
output 07.06.2021	Water_ctrl_pot5_leaf1	0	Water	5	0.7
output 07.06.2021	Water_ctrl_pot5_leaf2	1.4	Water	5	0.7
output 07.06.2021	3W3_ctrl_pot1_leaf1	52	3W3	1	76
output 07.06.2021	3W3_ctrl_pot1_leaf2	100	3W3	1	76
output 07.06.2021	3W3_ctrl_pot2_leaf1	92	3W3	2	96
output 07.06.2021	3W3_ctrl_pot2_leaf2	100	3W3	2	96
output 07.06.2021	3W3_ctrl_pot3_leaf1	53	3W3	3	76
output 07.06.2021	3W3_ctrl_pot3_leaf2	99	3W3	3	76
output 07.06.2021	3W3_ctrl_pot4_leaf1	55	3W3	4	67.5
output 07.06.2021	3W3_ctrl_pot4_leaf2	80	3W3	4	67.5
output 07.06.2021	3W3_ctrl_pot5_leaf1	80	3W3	5	90
output 07.06.2021	3w3_ctrl_pot5_leaf2	100	3W3	5	90
output 07.06.2021	3W21_ctrl_pot1_leaf1	100	3W21	1	100
output 07.06.2021	3W21_ctrl_pot1_leaf2	100	3W21	1	100
output 07.06.2021	3W21_ctrl_pot2_leaf1	90	3W21	2	51
output 07.06.2021	3W21_ctrl_pot2_leaf2	12	3W21	2	51
output 07.06.2021	3W21_ctrl_pot3_leaf1	40	3W21	3	60
output 07.06.2021	3W21_ctrl_pot3_leaf2	80	3W21	3	60
output 07.06.2021	3W21_ctrl_pot4_leaf1	60	3W21	4	48.5
output 07.06.2021	3W21_ctrl_pot4_leaf2	37	3W21	4	48.5
output 07.06.2021	3W21_ctrl_pot5_leaf1	70	3W21	5	70
output 07.06.2021	3W21_ctrl_pot5_leaf2	70	3W21	5	70
output 07.06.2021	3R39_ctrl_pot1_leaf1	96.5346	3R39	1	98.2673
output 07.06.2021	3R39_ctrl_pot1_leaf2	100	3R39	1	98.2673
output 07.06.2021	3R39_ctrl_pot2_leaf1	41	3R39	2	70.5
output 07.06.2021	3R39_ctrl_pot2_leaf2	100	3R39	2	70.5
output 07.06.2021	3R39_ctrl_pot3_leaf1	100	3R39	3	77.5
output 07.06.2021	3R39_ctrl_pot3_leaf2	55	3R39	3	77.5
output 07.06.2021	3R39_ctrl_pot4_leaf1	100	3R39	4	100
output 07.06.2021	3R39_ctrl_pot4_leaf2	100	3R39	4	100
output 07.06.2021	3R39_ctrl_pot5_leaf1	100	3R39	5	100
output 07.06.2021	3R39_ctrl_pot5_leaf2	100	3R39	5	100
output 07.06.2021	1F11_ctrl_pot1_leaf1	20	1F11	1	30
output 07.06.2021	1F11_ctrl_pot1_leaf2	40	1F11	1	30
output 07.06.2021	1F11_ctrl_pot2_leaf1	33	1F11	2	66.5
output 07.06.2021	1F11_ctrl_pot2_leaf2	100	1F11	2	66.5
output 07.06.2021	1F11_ctrl_pot3_leaf1	65	1F11	3	76
output 07.06.2021	1F11_ctrl_pot3_leaf2	87	1F11	3	76
output 07.06.2021	1F11_ctrl_pot4_leaf1	33	1F11	4	22
output 07.06.2021	1F11_ctrl_pot4_leaf2	11	1F11	4	22
output 07.06.2021	1F11_ctrl_pot5_leaf1	73	1F11	5	65
output 07.06.2021	1F11_ctrl_pot5_leaf2	57	1F11	5	65
output 07.06.2021	2Z1_ctrl_pot1_leaf1	29.2472	2Z1	1	37.6236
output 07.06.2021	2Z1_ctrl_pot1_leaf2	46	2Z1	1	37.6236
output 07.06.2021	2Z1_ctrl_pot2_leaf1	17	2Z1	2	28.5
output 07.06.2021	2Z1_ctrl_pot2_leaf2	40	2Z1	2	28.5
output 07.06.2021	2Z1_ctrl_pot3_leaf1	80	2Z1	3	90
output 07.06.2021	2Z1_ctrl_pot3_leaf2	100	2Z1	3	90
output 07.06.2021	2Z1_ctrl_pot4_leaf1	47.8315	2Z1	4	66.4157
output 07.06.2021	2Z1_ctrl_pot4_leaf2	85	2Z1	4	66.4157
output 07.06.2021	2Z1_ctrl_pot5_leaf1	100	2Z1	5	63.5
output 07.06.2021	2Z1_ctrl_pot5_leaf2	27	2Z1	5	63.5
output 07.06.2021	3W3_1F11_pot1_leaf1	57	3W3-1F11	1	78.5
output 07.06.2021	3W3_1F11_pot1_leaf2	100	3W3-1F11	1	78.5
output 07.06.2021	3W3_1F11_pot2_leaf1	86	3W3-1F11	2	70
output 07.06.2021	3W3_1F11_pot2_leaf2	54	3W3-1F11	2	70
output 07.06.2021	3W3_1F11_pot3_leaf1	53	3W3-1F11	3	76.5
output 07.06.2021	3W3_1F11_pot3_leaf2	100	3W3-1F11	3	76.5
output 07.06.2021	3W3_1F11_pot4_leaf1	52	3W3-1F11	4	64.5
output 07.06.2021	3W3_1F11_pot4_leaf2	77	3W3-1F11	4	64.5
output 07.06.2021	3W3_1F11_pot5_leaf1	54	3W3-1F11	5	77
output 07.06.2021	3W3_1F11_pot5_leaf2	100	3W3-1F11	5	77
output 07.06.2021	3W3_2Z1_pot1_leaf1	87	3W3-2Z1	1	93.5
output 07.06.2021	3W3_2Z1_pot1_leaf2	100	3W3-2Z1	1	93.5
output 08.06.2021	Water_ctrl_pot1_leaf1	0	Water	1	0
output 08.06.2021	Water_ctrl_pot1_leaf2	0	Water	1	0
output 08.06.2021	Water_ctrl_pot2_leaf1	11	Water	2	13
output 08.06.2021	Water_ctrl_pot2_leaf2	15	Water	2	13
output 08.06.2021	Water_ctrl_pot3_leaf1	2	Water	3	1
output 08.06.2021	Water_ctrl_pot3_leaf2	0	Water	3	1
output 08.06.2021	Water_ctrl_pot4_leaf1	12	Water	4	6.65
output 08.06.2021	Water_ctrl_pot4_leaf2	1.3	Water	4	6.65
output 08.06.2021	1S10_3A51_pot2_leaf1	80	1S10-3A51	2	90
output 08.06.2021	1S10_3A51_pot2_leaf2	100	1S10-3A51	2	90
output 08.06.2021	1S10_3A51_pot3_leaf1	90	1S10-3A51	3	95
output 08.06.2021	1S10_3A51_pot3_leaf2	100	1S10-3A51	3	95
output 08.06.2021	1S10_3A51_pot4_leaf1	42	1S10-3A51	4	46
output 08.06.2021	1S10_3A51_pot4_leaf2	50	1S10-3A51	4	46
output 08.06.2021	1S10_3A51_pot5_leaf1	55	1S10-3A51	5	77.5
output 08.06.2021	1S10_3A51_pot5_leaf2	100	1S10-3A51	5	77.5
output 08.06.2021	1E52_3A51_pot1_leaf1	77	1E52-3A51	1	86.5
output 08.06.2021	1E52_3A51_pot1_leaf2	96	1E52-3A51	1	86.5
[truncated: 122 more rows]
